# Supplementary material for: Portrait of Tissue-Specific Coexpression Networks of Noncoding RNAs (miRNA and lncRNA) and mRNAs in Normal Tissues
Source: Comput Math Methods Med. 2019 Sep 3;2019:9029351. doi: 10.1155/2019/9029351 (PMC6745163; doi:10.1155/2019/9029351)
Supplement: Supplementary Materials — Supplementary Table 1: the list of TS-lncRNAs. [file 9029351.f1.xlsx]

## Sheet: LNC-RNAs GI<0.15
	V1
RP5-1113E3.3	0.14519
RP1-43E13.2	0.137805
RP5-886K2.3	0.10335
RP11-552M11.4	0.137298
SEC22B	0.134433
RP11-574F21.2	0.148886
RP11-297K8.2	0.119082
HNRNPU-AS1	0.133724
AC092687.5	0.148926
AC074117.10	0.143359
AC107081.5	0.121067
PCBP1-AS1	0.11768
AC012307.3	0.132806
AC009404.2	0.149344
AC010976.2	0.120726
AC093391.2	0.135026
AC144449.1	0.125645
AC005037.3	0.140055
RP11-24C3.2	0.139335
RP13-131K19.1	0.138401
RP11-572M11.4	0.143714
NCBP2-AS1	0.142551
NOP14-AS1	0.148513
AC008781.7	0.128516
RP11-118M9.3	0.115087
RP11-69L16.4	0.131967
C6orf47-AS1	0.144183
HCG25	0.132019
RP1-101K10.6	0.12027
RP11-90P5.2	0.125079
YTHDF3	0.0939983
RP11-158K1.3	0.139806
KIAA0196-AS1	0.125945
RP11-661A12.7	0.137674
RP11-575L7.8	0.12072
RP11-426A6.5	0.120288
RP11-186N15.3	0.135014
RP11-773D16.1	0.147173
RP11-304M2.5	0.13637
RP11-484D2.2	0.149375
RP11-872D17.4	0.134694
RP11-727F15.9	0.115639
AP003068.9	0.126025
RP11-867G23.4	0.102735
RP11-452H21.1	0.127487
VPS11	0.140486
RP11-712L6.7	0.136805
EMG1	0.12556
RP11-1100L3.7	0.149001
RP11-603J24.17	0.139545
RP11-571M6.7	0.139764
RP11-611O2.5	0.13055
RP11-56G10.2	0.142492
RP11-780K2.1	0.147723
MED4-AS1	0.118061
PRMT5-AS1	0.14968
RP11-365N19.2	0.149813
RP11-982M15.2	0.145792
RP11-111A22.1	0.13447
RP11-265N6.2	0.135935
RP11-562A8.4	0.146653
RP11-139H15.1	0.131044
RP11-352G18.2	0.147428
RP11-20I23.8	0.137534
RP11-20I23.6	0.133333
CTD-3126B10.1	0.110746
RP11-473I1.10	0.106576
AC009133.15	0.133897
AC002310.12	0.130948
AC009120.6	0.137627
RP11-314A20.5	0.123033
RP5-1050D4.2	0.122224
CTB-96E2.3	0.118884
AC002117.1	0.147562
AC091133.1	0.0919611
CTD-2561B21.7	0.108911
RP13-1032I1.7	0.141806
AC012314.8	0.117338
LINC00493	0.12443
MCM3AP-AS1	0.138776
RNF185-AS1	0.142739

## Sheet: LNC-RNAs GI>0.85
	V1
MIR1302-11	0.886207
RP11-34P13.9	0.966667
RP5-857K21.15	0.944444
RP5-857K21.3	0.966667
RP5-857K21.5	0.966667
RP11-206L10.4	0.966667
RP11-547D24.3	0.936145
RP11-740P5.2	0.966667
RP11-740P5.3	0.966667
RP1-163G9.2	0.901667
RP5-1092A11.5	0.934483
RP5-1092A11.2	0.944444
RP13-614K11.1	0.869615
RP13-614K11.2	0.889448
RP5-1166F10.1	0.966667
RP1-37J18.1	0.966667
RP1-37J18.2	0.966667
RP11-542C10.1	0.966667
RP1-58B11.1	0.925997
RP1-202O8.2	0.877391
RP11-242F24.1	0.963188
RP3-453P22.2	0.966667
RP4-549F15.1	0.876608
RP11-431K24.3	0.931373
RP13-392I16.1	0.929249
RP1-69M21.2	0.966667
RP11-56N19.5	0.966496
RP5-845O24.8	0.966667
RP4-597A16.2	0.924351
SCARNA11	0.966667
RP4-704D23.1	0.966667
RP3-467K16.4	0.877288
RP4-798A10.4	0.926667
RP11-108M9.2	0.966667
PADI6	0.925926
RP11-473A10.2	0.966667
RP11-174G17.2	0.966667
RP11-174G17	0.966667
RP11-422P22.1	0.962222
RP5-1056L3.1	0.962745
RP11-91K11.2	0.885848
RP3-340N1.6	0.966667
RP4-745E8.2	0.966667
RP4-749H3.1	0.939611
RP4-749H3.2	0.966667
RP5-930J4.2	0.966493
RP11-293F5.1	0.966667
RP11-293P20.2	0.911551
RP11-293P20.4	0.908
RP11-84D1.2	0.966667
RP4-799D16.1	0.951852
RP4-706G24.1	0.966667
RP11-40H20.4	0.966667
RP11-242O24.3	0.933333
RP3-437I16.1	0.966667
RP4-656G21.1	0.966667
RP11-111I12.1	0.936036
RP5-893G23.1	0.933333
RP4-591L5.1	0.966667
RP1-65J11.5	0.966667
RP11-439L8.3	0.942424
RP11-439L8.4	0.956
RP11-84A19.2	0.966667
RP11-114B7.6	0.959259
RP11-415J8.5	0.938023
RP1-34M23.5	0.934461
RP4-665N4.4	0.924158
RP4-614N24.1	0.966667
RP5-1180C18.1	0.966667
RP11-214L19.1	0.958564
RP11-329N22.1	0.960797
RP4-739H11.3	0.966667
RP5-1066H13.4	0.966667
RP11-399E6.1	0.912097
RP11-486B10.3	0.933333
RP11-184I16.4	0.964112
RP4-533D7.5	0.855263
RP11-322N21.2	0.966667
RP5-1109J22.2	0.917469
RP11-543D5.1	0.942667
RP4-683M8.2	0.946575
RP5-1024N4.2	0.966667
RP11-141A19.1	0.966667
RP11-141A19.2	0.966667
AGBL4-IT1	0.966667
RP11-567C20.2	0.910256
RP11-567C20.3	0.966667
RP5-850O15.3	0.965817
RP4-631H13.2	0.917544
RP4-784A16.1	0.922222
RP4-784A16.3	0.953333
RP4-784A16.4	0.946667
RP4-784A16.5	0.850926
RP11-117D22.1	0.966667
RP5-997D24.3	0.933333
RP4-705F19.1	0.966667
RP5-866L20.1	0.8801
RP11-67L3.2	0.890871
RP11-67L3.4	0.857812
RP11-90C4.1	0.918788
RP11-90C4.2	0.966667
RP11-90C4.3	0.965248
RP11-378I13.1	0.94065
RP5-1103B4.3	0.872222
RP6-102O10.1	0.956
RP4-737A23.2	0.96663
RP11-393I23.4	0.966667
RP11-470E16.1	0.855341
RP11-575B7.3	0.953333
RP5-833A20.1	0.962662
RP4-771M4.3	0.9
RP11-5P4.1	0.944444
RP11-335E6.2	0.95
LINC00466	0.961854
RP11-335E6.3	0.958333
RP11-24J23.2	0.897879
RP5-1044H5.1	0.964677
RP11-397C12.1	0.966667
RP4-763G1.2	0.960244
RP4-694A7.2	0.851458
RP4-694A7.4	0.966667
RP11-424D14.1	0.966667
RP11-74K19.1	0.966667
RP3-380B4.1	0.944444
RP11-181B18.1	0.959038
RP5-952N6.1	0.933333
RP11-99H8.1	0.966667
RP3-333A15.1	0.874737
RP4-660H19.1	0.914815
RP11-262K1.1	0.966667
RP4-598G3.1	0.965098
RP4-650F12.2	0.904898
RP4-612J11.1	0.958464
RP11-510C10.4	0.947312
RP11-510C10.2	0.937037
RP11-510C10.3	0.926923
RP4-682C21.5	0.966667
RP11-550H2.1	0.966667
RP11-550H2.2	0.94507
RP11-415A20.1	0.966667
RP4-726F1.1	0.966667
RP11-339A11.2	0.966667
RP11-339D23.1	0.966667
RP5-887A10.1	0.933849
RP5-837I24.6	0.966667
RP5-837I24.2	0.966667
RP5-837I24.4	0.9
RP4-601K24.1	0.966667
RP11-413G15.1	0.966667
RP5-836J3.1	0.85
RP11-290M5.2	0.933333
RP4-544H6.2	0.965509
RP5-1027O11.1	0.919048
RP11-413E1.4	0.966667
RP5-827O9.1	0.966667
RP4-665J23.2	0.956
RP11-78O9.1	0.966667
RP11-148B18.1	0.966667
RP11-148B18.3	0.915223
RP11-86H7.6	0.922222
RP4-586O15.1	0.966667
RP11-14O19.1	0.966667
RP4-617C6.1	0.966667
RP11-286B14.1	0.865371
RP11-147C23.1	0.966592
DPYD-IT1	0.933333
DPYD-AS2	0.961404
RP11-490G2.2	0.923214
MIR137HG	0.910078
RP5-1070A16.1	0.942798
RP5-896L10.1	0.935714
RP11-413P11.1	0.957143
RP11-84O12.4	0.966667
RP11-157N3.1	0.933333
RP11-411H5.1	0.966667
RP11-202K23.1	0.966667
RP5-936J12.1	0.966667
RP11-153F1.1	0.954902
RP11-251P6.1	0.966667
RP11-24P14.1	0.966667
RP5-947P14.1	0.966667
VAV3-AS1	0.922222
RP11-483I13.2	0.966667
RP11-131J3.1	0.95
RP11-293A10.3	0.966667
RP5-1160K1.8	0.91443
RP4-735C1.6	0.913333
RP11-195M16.1	0.966667
RP11-195M16.3	0.891667
RP5-1028L10.1	0.880679
RP5-1028L10.2	0.944444
RP11-470L19.2	0.89717
RP5-1125M8.2	0.958559
KCND3-IT1	0.933333
KCND3-AS1	0.966667
RP11-426L16.9	0.966667
RP11-426L16.8	0.910753
RP3-522D1.1	0.851174
RP4-543J13.1	0.966667
RP11-12L8.1	0.933216
RP11-159M11.2	0.966667
RP4-655J12.5	0.966667
RP11-39H13.1	0.966667
AL157902.3	0.965734
RP11-418J17.3	0.87971
HAO2-IT1	0.908696
RP11-439A17.10	0.875
RP11-289H16.1	0.966667
RP4-791M13.5	0.966667
WI2-925H4.1	0.966667
RP11-433J22.3	0.958333
RP6-74O6.2	0.935152
RP6-74O6.3	0.966667
RP11-495P10.6	0.941667
RP11-495P10.8	0.947937
RP11-495P10.5	0.966667
RP11-763B22.4	0.866667
RP11-353N4.1	0.92029
RP11-98D18.1	0.860563
AL589986.2	0.966667
RP11-107M16.2	0.853257
RP1-91G5.3	0.930769
LINC00302	0.966667
RP1-13P20.6	0.961928
RP1-140J1.1	0.91875
RP11-216N14.9	0.933333
RP11-61L14.6	0.906035
ASH1L-IT1	0.916667
RP11-29H23.4	0.947312
RP11-139I14.2	0.91037
RP11-71G12.1	0.966667
RP11-367J7.3	0.897697
RP11-404O13.1	0.913406
RP11-404O13.5	0.891111
RP11-144L1.4	0.966667
RP11-550P17.5	0.966667
RP11-180D21.3	0.95
RP11-528G1.2	0.949645
RP11-312J18.6	0.909195
RP11-544M22.1	0.936745
RP11-544M22.8	0.865517
RP11-227F8.2	0.966667
RP11-565P22.2	0.942424
RP11-359K18.3	0.964706
RP11-267N12.1	0.861111
RP11-38C18.2	0.954802
RP11-38C18.3	0.966667
RP11-280O1.2	0.942867
RP11-306I1.2	0.952778
RP11-9L18.3	0.966667
RP11-479J7.2	0.912121
RP11-479J7.1	0.966667
RP11-276E17.2	0.925397
RP4-782G3.1	0.865746
RP11-102C16.3	0.964599
RP11-277B15.2	0.966667
RP5-968D22.1	0.941379
RP5-968D22.3	0.966667
RP1-10C16.1	0.896078
RP5-1018K9.1	0.935294
RP1-206D15.3	0.961905
RP1-117P20.3	0.966667
RP11-332H17.1	0.966667
RP11-297H3.3	0.964507
RP11-297H3.4	0.921818
RP1-79C4.1	0.966667
DNM3-IT1	0.962411
RP1-15D23.2	0.854167
RP3-436N22.3	0.907733
RP11-360D2.1	0.966667
RP11-160H22.3	0.958854
RABGAP1L-IT1	0.966667
RP1-102G20.5	0.965583
RP3-518E13.2	0.893086
TNR-IT1	0.966667
RP11-222A5.1	0.966667
RP1-35C21.1	0.927907
RP1-35C21.2	0.926144
RP11-63B19.1	0.966667
LINC00083	0.966667
RP11-545A16.1	0.906296
RP11-12M5.1	0.966237
RP11-12M5.3	0.925538
RP11-533E19.2	0.966667
RP11-502H18.2	0.966667
RP11-522D2.1	0.947028
RP11-540K16.1	0.86
RP11-540K16.2	0.966667
GS1-122H1.1	0.966667
GS1-122H1.2	0.940446
LINC00272	0.955556
RP11-317P15.5	0.874738
RP11-317P15.3	0.966667
RP11-444D13.1	0.966667
GS1-120K12.4	0.933333
GS1-279B7.1	0.964686
GS1-204I12.1	0.966621
GS1-204I12.4	0.90678
ERVMER61-1	0.966667
RP11-201A3.1	0.966667
RP11-669M2.1	0.966667
RP11-316I3.2	0.966667
RP11-398M15.1	0.933333
RP11-547I7.1	0.851032
RP11-547I7.2	0.922222
RP11-161I10.1	0.966667
RP11-309H21.3	0.966667
RP11-309H21.2	0.966667
RP11-541F9.2	0.966667
RP5-1011O1.2	0.933333
RP5-1011O1.3	0.966667
RP11-563D10.1	0.946154
RP11-476H20.1	0.966667
RP11-476B1.1	0.966667
RP11-75C23.1	0.95
RP11-553K8.2	0.953333
RP11-553K8.5	0.926667
RP11-16L9.2	0.966667
RP11-469A15.2	0.917508
RP11-168O16.1	0.932577
RP11-168O16.2	0.954498
RP11-567E21.3	0.877346
RP11-25B7.1	0.966667
RP11-569A11.2	0.962857
RP11-480I12.10	0.966106
LINC00303	0.9528
RP11-74C13.3	0.865231
RP11-23I7.1	0.966667
RP11-383G10.5	0.966667
RP11-576D8.4	0.879487
RP4-681L3.2	0.920183
RP11-38J22.3	0.943781
RP11-38J22.6	0.857697
RP11-343H5.6	0.955051
RP11-164O23.7	0.960841
RP11-6J21.2	0.933333
RP11-78B10.2	0.867003
RP11-328D5.1	0.965278
RP11-565N2.1	0.966667
RP11-565N2.2	0.966667
RP11-459K23.2	0.966667
RP5-1051D14.1	0.966667
RP11-385M4.1	0.966667
RP11-372M18.1	0.966667
RP11-372M18.2	0.950794
MIR205HG	0.855471
RP1-272L16.1	0.934
RP11-543B16.3	0.966667
RP11-359E8.5	0.95641
RP11-354K1.2	0.933333
RP11-122M14.1	0.94672
RP11-122M14.3	0.966667
RP11-552D8.1	0.966276
RP11-15I11.2	0.944444
RP11-61J19.2	0.966667
RP11-61J19.3	0.858333
RP11-338C15.5	0.960706
RP11-554K11.2	0.966667
RP11-323I1.1	0.966667
RP5-1111A8.3	0.966667
RP11-22M7.2	0.966667
RP5-1099E6.3	0.966667
RP11-415L24.1	0.920991
LINC00210	0.966667
RP11-152L7.2	0.966667
RP11-412H9.2	0.966667
RP11-95P13.2	0.966667
RP11-302I18.3	0.966667
RP11-410C4.5	0.966667
RP11-410C4.4	0.966667
RP11-103C3.1	0.966667
RP11-191N8.2	0.966667
RP11-400N13.2	0.966667
RP11-400N13.3	0.933333
RP11-400N13.1	0.966667
RP11-358H9.1	0.966667
RP11-239E10.2	0.916667
RP11-239E10.3	0.966667
RP11-100E13.1	0.916092
RP11-449J1.1	0.966667
RP11-145A3.1	0.903632
RP11-145A3.2	0.858333
ITPKB-AS1	0.966667
CTD-2090I13.1	0.964762
RP11-275O4.3	0.941667
RP5-1061H20.5	0.966667
RP4-613A2.1	0.966499
RP11-286M16.1	0.966667
RP11-543E8.1	0.966667
DISC1-IT1	0.886667
RP11-66A2.1	0.966667
RP11-66A2.2	0.966352
RP4-799P18.2	0.882188
RP4-799P18.4	0.966667
RP4-799P18.3	0.966667
RP5-855F14.2	0.966667
RP4-781K5.4	0.858333
RP4-781K5.5	0.937037
RP4-781K5.7	0.861582
RP11-293G6__A.2	0.866667
RP5-940F7.2	0.944444
RP11-193H5.1	0.966667
RP11-136B18.2	0.966667
RP11-177F15.1	0.927778
RP11-544D21.2	0.966667
RP11-467I20.2	0.966667
RP11-80B9.4	0.966667
RP11-80B9.1	0.954023
RP11-527D7.1	0.902329
RP11-561I11.3	0.902817
RP11-370K11.1	0.955556
RP11-278H7.4	0.966667
RP11-278H7.3	0.95
RP11-62I21.1	0.933333
RP11-522M21.2	0.966667
RP11-522M21.3	0.868498
RP11-83A16.1	0.966667
RP11-36N20.1	0.966667
RP11-690C23.2	0.966667
RP11-978I15.10	0.965844
RP11-634B7.4	0.966667
RP11-634B7.5	0.966667
RP11-407H12.8	0.921839
RP11-438F14.3	0.901481
XX-CR54.1	0.965583
XX-CR54.3	0.879259
AL672294.1	0.937427
AC079779.7	0.961751
AC079779.5	0.96429
AC079779.6	0.94381
AC105393.1	0.957143
AC105393.2	0.946847
AC093326.1	0.958937
AC093326.2	0.966667
AC093326.3	0.866003
AC092159.3	0.868831
AC116609.1	0.966667
AC116609.3	0.964
AC116609.2	0.94321
AC113607.2	0.963683
AC113607.3	0.966667
AC114808.3	0.966667
AC144450.1	0.911392
AC141930.2	0.95
AC144450.2	0.861404
AC093390.1	0.858393
AC009232.2	0.966667
AC018685.1	0.944444
AC011995.1	0.95
AC011995.3	0.966667
AC019118.2	0.911111
AC019118.3	0.872549
AC019118.4	0.966667
AC010907.2	0.872222
AC010907.5	0.906534
AC107070.1	0.966667
AC012445.1	0.933333
AC022311.1	0.966667
AC107057.1	0.935556
AC107057.2	0.966667
AC108025.2	0.948349
AC010729.1	0.9
AC010729.2	0.957391
AC010729.3	0.966667
AC073479.1	0.921801
AC017053.1	0.966667
AC105253.1	0.966667
AC021021.2	0.966667
AC092580.3	0.922222
AC007463.2	0.966667
U91324.1	0.961905
AC011747.6	0.909524
RP11-734K21.2	0.899546
RP11-734K21.3	0.964835
RP11-521D12.2	0.962857
AC010969.1	0.884104
RP11-254F7.1	0.95641
AC092687.3	0.966667
AC099344.2	0.933333
AC099344.3	0.966667
AC106875.1	0.907407
AC012456.3	0.96558
AC096559.1	0.908025
AC096559.2	0.966667
AC092635.1	0.961905
AC016730.1	0.959556
AC068286.1	0.966667
AC008278.2	0.966667
AC008278.3	0.959259
AC113608.1	0.966667
AC130710.1	0.896667
AC142119.1	0.953333
AC010745.1	0.936559
AC010745.2	0.966667
AC010745.3	0.966667
AC010880.1	0.966667
AC104623.2	0.966667
AC008069.1	0.944444
AC106053.1	0.953333
AC010096.1	0.966667
AC010096.2	0.966667
AC019055.1	0.966667
RP11-644K8.1	0.952505
AC098828.2	0.911111
AC012065.4	0.953333
AC012361.1	0.966667
RP11-116D2.1	0.96363
AC067959.1	0.856114
AC011752.1	0.966312
AC009411.2	0.966667
AC009411.1	0.966667
AC018742.1	0.953333
AC068490.2	0.938095
AC068490.1	0.966667
AC096570.1	0.966667
AC016768.1	0.931619
AC012506.1	0.966667
AC012506.2	0.966667
AC012506.3	0.961111
AC012506.4	0.951034
AC012457.2	0.951852
AC013472.4	0.918519
AC104695.4	0.963736
AC106870.1	0.966667
AC009305.1	0.966667
SRD5A2	0.898644
AL133247.2	0.922222
AL133249.1	0.966667
LINC00486	0.850877
AL121656.5	0.96416
AC009499.1	0.961538
AC009499.2	0.966667
AC073218.1	0.966667
AC073218.2	0.945896
AC073218.3	0.966667
AC012593.1	0.961111
AC019064.1	0.960163
AC009229.5	0.897386
AC093822.1	0.966667
AC018693.6	0.966667
AC007317.1	0.966667
AC104654.1	0.961665
AC013480.2	0.966667
AC016735.3	0.953333
RP11-89K21.1	0.947262
AC012354.6	0.944644
U51244.2	0.966667
AC017006.2	0.933333
AC017006.3	0.952381
AC016912.3	0.966667
RP11-417F21.2	0.966667
AC016722.3	0.887879
AC106869.2	0.851429
AC138655.4	0.887346
AC079807.4	0.925926
AC007682.1	0.95
AC007680.2	0.966667
AC087073.1	0.966667
AC010967.2	0.943137
AC010967.3	0.966667
AC092839.3	0.966667
AC092839.4	0.9
AC104781.1	0.966667
AC011306.2	0.965515
AC011306.1	0.966667
AC007250.4	0.966667
AC007131.1	0.957627
AC007131.2	0.966667
AC007179.1	0.966667
AC007381.3	0.870571
AC007381.2	0.925641
AC009970.1	0.861905
AC010733.4	0.907595
AC092155.4	0.878436
LINC00309	0.966667
AC114752.1	0.966667
AC114752.3	0.927778
AC008074.4	0.949751
AC007365.1	0.962911
AC007880.1	0.911966
AC007386.2	0.90846
AC007386.4	0.887907
AC012370.2	0.966667
AC012370.3	0.960494
AC092669.3	0.9
AC007403.1	0.966667
AC007403.3	0.866667
AC078941.1	0.885034
AC023115.4	0.930769
AC007422.1	0.964444
AC010987.6	0.966667
AC015969.3	0.928571
AC097495.2	0.933766
AC097495.3	0.965176
AC016700.2	0.966667
AC022201.4	0.933333
AC007395.3	0.966667
AC007040.5	0.884314
AC007040.8	0.966667
AC007099.1	0.966667
AC084149.2	0.945614
AC084149.1	0.913333
AC073628.1	0.966667
AC012494.1	0.966667
AC092660.1	0.966667
AC011754.1	0.945422
AC010975.1	0.948276
AC016716.2	0.924806
AC008067.2	0.918146
AC012075.2	0.966667
AC079896.1	0.966667
AC010744.1	0.966667
AC106874.1	0.966667
RP11-60H5.1	0.965278
TCF7L1-IT1	0.944444
IGKJ5	0.874996
AC008268.1	0.901271
AC012307.2	0.964286
RP11-363D14.1	0.889583
FER1L5	0.854637
AC159540.3	0.966667
AC092675.4	0.962745
AC104782.3	0.953333
AC068538.4	0.964712
AC092168.3	0.966667
AC092168.4	0.966667
AC007251.2	0.966667
AC108051.1	0.966667
AC108051.2	0.966667
AC108051.3	0.966667
AC073987.1	0.966667
AC013727.1	0.966667
AC013727.2	0.966667
RP11-76I14.1	0.953333
AC096554.1	0.966667
AC068535.2	0.966667
AC068535.3	0.966369
AC013402.2	0.937848
AC068535.4	0.908
AC013402.4	0.966667
AC013402.3	0.966667
AC013402.5	0.966667
AC068057.1	0.962857
AC068057.2	0.929565
AC018730.1	0.914874
AC018730.3	0.950704
AC010884.1	0.88172
AC009505.4	0.966667
AC108868.6	0.955556
ST6GAL2-IT1	0.894286
AC016994.2	0.966667
AC006227.1	0.966667
AC096669.1	0.956
AC096669.2	0.940741
AC096669.3	0.918231
AC096655.2	0.966667
AC023672.2	0.966667
AC019100.3	0.889862
AC011753.5	0.966667
RP11-1223D19.1	0.877542
AC114776.3	0.966518
AC068491.2	0.925833
AC017002.4	0.961856
AC016683.5	0.880392
RP11-65I12.1	0.927291
AC017074.1	0.966667
AC110769.3	0.950725
AC010982.1	0.958544
AC068542.1	0.966667
AC066593.1	0.87412
AC009312.1	0.9
AC093901.1	0.894937
RP11-77A13.1	0.966667
AC013275.2	0.903528
AC073257.1	0.966667
AC067960.1	0.933333
AC079988.3	0.944444
AC018737.3	0.964889
AC062020.2	0.966667
AC062020.1	0.966667
AC079154.1	0.966667
AC097499.1	0.928571
AC114813.1	0.966667
AC023347.1	0.966667
AC012451.1	0.966667
AC068483.1	0.966667
AC079586.1	0.952915
AC079776.3	0.962385
AC018804.3	0.966667
AC013269.3	0.966667
AC140481.4	0.966667
AC140481.8	0.945098
AC073869.19	0.966667
AJ239322.1	0.966667
RP1-156L9.1	0.9
AC097532.2	0.966667
AC010974.3	0.966667
AC016909.1	0.966535
AC011893.3	0.913333
AC069394.1	0.966667
AC062021.1	0.958974
AC016710.1	0.966667
AC073928.2	0.966667
AC078882.1	0.876471
RP11-190J23.1	0.966667
AC096558.1	0.910317
AC079163.1	0.966667
AC062031.1	0.966667
AC103881.1	0.966667
AC062032.1	0.966667
AC105402.4	0.874765
AC007364.1	0.962016
AC016682.1	0.966667
AC113610.1	0.966667
AC104777.2	0.95098
AC104777.3	0.966667
AC104777.4	0.965795
AC079790.2	0.933333
AC079150.3	0.966667
AC012501.2	0.966667
AC009227.2	0.94375
AC092625.1	0.966667
UPP2-IT1	0.861905
AC005042.5	0.966667
AC009313.1	0.966667
AC009487.4	0.966667
AC009487.5	0.966667
AC008063.3	0.966667
AC007740.1	0.966667
AC092684.1	0.966667
XIRP2-AS1	0.966667
AC074363.1	0.944444
AC007556.3	0.933333
AC012594.1	0.966618
AC104801.1	0.966667
AC104088.1	0.949905
AC106900.6	0.961187
AC018890.4	0.966667
AC096649.3	0.966667
AC016751.3	0.966667
AC016751.2	0.966667
AC017048.1	0.966667
AC017048.2	0.953333
AC092162.1	0.88819
AC073636.1	0.945946
AC079305.8	0.883333
AC011998.1	0.966667
AC009478.1	0.917284
AC020595.1	0.966667
AC013733.3	0.966667
AC013733.4	0.966667
AC093639.1	0.966667
AC068718.1	0.904762
AC079613.1	0.945528
AC133106.2	0.9
AC067945.2	0.966667
AC098872.3	0.966667
AC013401.2	0.966667
PCGEM1	0.955856
AC018799.1	0.966667
AC010983.1	0.966667
AC064834.1	0.966667
AC064834.2	0.888235
AC064834.3	0.960145
AC010746.3	0.964865
AC005235.1	0.966667
AC093590.1	0.94183
AC073043.1	0.907802
AC007163.3	0.937736
AC079354.3	0.945026
AC079354.5	0.960784
RP11-363J17.1	0.927273
AC009498.1	0.926667
AC016903.1	0.966667
AC016903.2	0.966667
AC010731.3	0.966667
AC010731.4	0.893333
AC007879.1	0.966667
AC007879.3	0.887719
AC007879.6	0.966667
AC079767.4	0.947298
AC019185.4	0.966667
AC079610.1	0.933333
AC093381.2	0.966667
AC107218.3	0.966667
AC072062.3	0.940827
AC073284.4	0.966667
AC012462.2	0.964413
AC012462.3	0.966667
AC012668.2	0.933333
AC122136.2	0.966667
AC012513.6	0.954545
AC069155.1	0.933333
AC073321.3	0.966667
AC073321.4	0.902899
AC007563.3	0.855556
AC007557.4	0.966667
AC007557.2	0.966667
AC007557.3	0.966667
AC007563.1	0.966107
RP11-574O16.1	0.966667
AC073128.10	0.917284
AC097468.7	0.948
AC097468.4	0.884138
AC114803.3	0.938908
AC009955.8	0.884615
AC009502.4	0.850725
AC008281.1	0.966667
AC114765.1	0.933333
AC114765.2	0.933333
AC067956.1	0.922989
AC093843.1	0.937037
AC068489.1	0.966667
AC010980.2	0.88832
AC013448.1	0.966667
AC013448.2	0.966667
AC067961.1	0.930303
AC068138.1	0.960181
AC064853.2	0.952444
AC009410.1	0.956939
AC074019.1	0.966667
FBXO36-IT1	0.966667
AC012507.3	0.885675
AC105344.2	0.960679
AC105461.1	0.966667
AC068134.8	0.905952
AC068134.6	0.922222
AC114812.8	0.89332
AC005538.5	0.962147
AC006037.2	0.966667
RP11-309M7.1	0.966667
AC097713.3	0.966667
AC097713.4	0.895556
AC114814.4	0.951852
AC114814.3	0.966667
AC019068.2	0.928571
AC011286.1	0.944444
AC105760.3	0.909524
AC113618.1	0.966667
AC144525.1	0.957143
AC114788.2	0.866234
RP11-648F7.1	0.9581
RP11-315F22.1	0.933333
AC104809.4	0.873151
AC093642.4	0.960909
AC093642.6	0.965891
AY269186.1	0.966667
AY269186.2	0.966667
AC087430.1	0.966667
RP11-204C23.1	0.966667
AC026202.5	0.966667
AC027119.1	0.944444
AC069277.2	0.890476
GRM7-AS3	0.966667
GRM7-AS2	0.948889
GRM7-AS1	0.966667
AC018832.1	0.966667
AC023481.1	0.95
SRGAP3-AS1	0.966667
SRGAP3-AS2	0.879887
SRGAP3-AS3	0.966667
ATP2B2-IT1	0.966667
ATP2B2-IT2	0.965972
AC018495.3	0.966667
RP11-767C1.1	0.961279
HDAC11-AS1	0.933907
RP11-536I6.2	0.884848
AC090952.5	0.935897
AC090957.2	0.966667
RP11-95M5.1	0.930303
AC091493.2	0.966667
AC107622.1	0.966667
RP11-669C19.1	0.906061
ZNF385D-AS1	0.966667
ZNF385D-AS2	0.966667
AC099754.1	0.894444
AC114877.3	0.890698
AC098973.2	0.966667
AC098973.1	0.966667
AC116035.2	0.966667
OSBPL10-AS1	0.935143
AC018359.1	0.966667
AC123023.1	0.945161
AC018359.3	0.966667
ARPP21-AS1	0.944444
RP11-134J21.1	0.966667
RP11-528N21.1	0.85817
RP11-761N21.1	0.883333
RP11-520A21.1	0.966667
RP11-372H2.1	0.951852
KRBOX1-AS1	0.902882
RP4-555D20.2	0.90342
RP11-272D20.2	0.956566
LARS2-AS1	0.866667
RP11-148G20.1	0.931515
BSN-AS2	0.864244
BSN-AS1	0.966667
SLC38A3	0.872358
ZMYND10-AS1	0.918011
IQCF5-AS1	0.966667
RP11-889D3.1	0.966667
RP11-889D3.2	0.944444
RP11-64C1.1	0.951852
RP11-875H7.2	0.966667
RP11-875H7.5	0.933333
RP11-58O15.1	0.966667
ARHGEF3-AS1	0.966667
RP11-755B10.3	0.954945
RP11-475O23.3	0.89996
RP11-147N17.1	0.880726
CTD-2185K10.1	0.966667
SYNPR-AS1	0.916667
RP11-14D22.1	0.966667
RP11-543A18.1	0.966667
MAGI1-AS1	0.966667
RP11-85I21.1	0.966667
RP11-62G11.2	0.966667
RP11-444P10.1	0.966667
RP11-460N16.1	0.858788
FOXP1-AS1	0.933333
RP11-433A10.2	0.955556
RP11-447M4.1	0.966667
RP11-654C22.2	0.966667
RP11-354H21.1	0.966667
RP11-354H21.2	0.966667
RP11-314M24.1	0.944444
RP11-47P18.1	0.966667
RP11-47P18.2	0.966667
RP11-6B4.1	0.949593
RP11-520D19.1	0.966667
RP11-142L1.1	0.952381
RP11-359D24.1	0.966667
RP11-260O18.1	0.966667
RP11-735B13.2	0.966667
CADM2-AS2	0.966667
CADM2-AS1	0.863636
RP11-789F5.1	0.966667
RP11-451B8.1	0.966667
RP11-343D2.11	0.966667
RP11-325B23.2	0.966667
CTD-2021J15.1	0.9
RP11-779P15.1	0.9
RP11-779P15.2	0.937681
RP11-201E8.1	0.951042
RP11-280H21.1	0.956716
MORC1-AS1	0.966667
RP11-59E19.1	0.941213
LINC00488	0.888235
RP11-702L6.4	0.966667
RP11-119D18.1	0.966667
RP11-615J4.3	0.966667
PLCXD2-AS1	0.965997
RP11-90K6.1	0.853623
RP11-231E6.1	0.936522
RP11-572C15.5	0.966667
RP11-180K7.1	0.966667
RP11-572M11.1	0.913333
ZBTB20-AS1	0.931644
ZBTB20-AS3	0.966667
RP11-190P13.2	0.891919
RP11-326J18.1	0.887879
LSAMP-AS1	0.945833
RP11-768G7.2	0.962843
RP11-768G7.3	0.966667
RP11-384F7.1	0.964935
IGSF11-AS1	0.966537
RP11-169N13.4	0.957471
RP11-174O3.3	0.966667
RP11-500K19.1	0.966667
RP11-158I23.1	0.966102
RP11-71E19.5	0.966644
RP11-88I21.2	0.953846
RP11-59J16.1	0.966528
RP11-59J16.2	0.966667
RUVBL1-AS1	0.910526
DNAJB8-AS1	0.966667
RP11-93K22.6	0.944444
RP11-39E3.3	0.957143
RP11-265F19.1	0.9
RP11-517B11.4	0.91393
RP11-469L4.1	0.966667
RP11-402L6.1	0.880952
RP11-202A13.1	0.966667
RP11-657O9.1	0.916034
RP11-102M11.2	0.871183
IL20RB-AS1	0.902859
RP11-2A4.3	0.966667
RP11-2A4.4	0.965789
RP11-548O1.3	0.866227
BPESC1	0.928571
RP11-319G6.3	0.938095
RP11-442N1.2	0.966667
RP11-166D18.1	0.966667
RP11-68L1.2	0.965
RP11-231L11.1	0.966667
RP11-438D8.2	0.909524
RASA2-IT1	0.966667
PLS1-AS1	0.966667
RP11-372E1.4	0.966288
RP11-80H8.3	0.966667
RP13-635I23.3	0.966667
SLC9A9-AS1	0.966667
PLSCR5-AS1	0.955556
RP11-649A16.1	0.933333
ZIC4-AS1	0.914493
RP11-71N10.1	0.929861
RP11-639B1.1	0.966667
RP11-501O2.1	0.966667
RP11-501O2.3	0.966667
RP11-501O2.4	0.966667
RP11-501O2.5	0.966667
RP11-680B3.2	0.965965
RP11-167H9.4	0.953968
RP11-167H9.5	0.966667
RP11-483E7.1	0.950833
RP11-166N6.2	0.935294
RP11-373I8.1	0.916667
RP11-454C18.2	0.965347
RP11-64D22.5	0.889899
RP11-246A10.1	0.855556
RP11-292E2.2	0.955072
RP11-439C8.1	0.966667
RP11-439C8.2	0.960317
RP11-451G4.1	0.966373
RP11-451G4.2	0.962915
RP11-451G4.3	0.919048
PLCH1-AS2	0.965556
KCNAB1-AS2	0.953333
KCNAB1-AS1	0.922222
RP11-6F2.5	0.944658
RP11-290K4.2	0.966667
IQCJ-SCHIP1-AS1	0.901508
RP11-774I5.1	0.966667
RP11-10O22.1	0.966667
RP11-418B12.1	0.966667
RP11-71H9.1	0.966667
RP11-747D18.1	0.933333
RP11-85M11.2	0.858025
RP11-450H5.1	0.966667
RP11-12K11.2	0.962366
RP11-576M8.2	0.966667
RP11-298O21.6	0.869697
RP11-298O21.2	0.882222
RP11-298O21.5	0.869947
RP11-152C17.1	0.964368
RP11-3K16.2	0.926667
RP11-379K17.4	0.928466
RP11-543D10.2	0.966667
RP11-373E16.4	0.966667
RP11-185E8.1	0.880952
TMEM212-AS1	0.966667
TMEM212-IT1	0.966667
RP11-324C10.1	0.966667
NLGN1-AS1	0.966667
NAALADL2-AS3	0.966667
NAALADL2-AS2	0.966667
NAALADL2-AS1	0.966667
RP11-809F4.3	0.966667
RP11-71G7.1	0.950952
RP11-644C3.1	0.966667
RP11-255G21.1	0.966667
TBL1XR1-AS1	0.886667
RP11-706D8.3	0.966667
RP11-114M1.2	0.966667
RP11-2L8.1	0.928571
RP11-360P21.2	0.966667
PEX5L-AS1	0.885859
PEX5L-AS2	0.964943
RP11-420J11.2	0.966667
RP11-496B10.3	0.877215
CCDC39-AS1	0.885714
SOX2-OT	0.906246
RP11-275H4.1	0.947706
RP11-4B14.3	0.946667
RP11-416O18.1	0.965576
RP11-338L18.1	0.966667
RP11-139K4.1	0.944444
RP11-139K4.2	0.966667
RP11-646E18.2	0.962745
RP11-646E18.4	0.920513
RP11-225N10.1	0.947826
KLHL6-AS1	0.896899
ABCC5-AS1	0.953333
HTR3E-AS1	0.966667
EIF2B5-IT1	0.873333
RP11-329B9.1	0.964865
RP11-78H24.1	0.966667
RP11-48F14.1	0.966194
RP11-48F14.2	0.966667
RP11-134F2.2	0.918985
RP11-573D15.8	0.955401
RP11-573D15.3	0.933333
ADIPOQ-AS1	0.93035
RP11-567G11.1	0.889744
RP11-30O15.1	0.966667
RP11-132N15.1	0.95
RP11-132N15.2	0.933333
RP11-430L16.1	0.966667
LPP-AS1	0.966667
RP11-95L3.2	0.966667
RP11-197K6.1	0.854667
RP11-655G22.1	0.966667
FGF12-AS1	0.966667
FGF12-AS3	0.857576
ATP13A5-AS1	0.85
ATP13A4-AS1	0.88946
RP11-699L21.2	0.933333
RP11-135A1.3	0.966667
RP11-513G11.4	0.883447
RP11-513G11.3	0.964646
RP11-513G11.2	0.852077
AC108676.1	0.933333
AC106706.1	0.966667
AC090505.6	0.965525
AC090505.4	0.966667
AC090505.1	0.966667
AC124944.5	0.897436
AC128709.3	0.920513
AC128709.4	0.961538
AC128709.2	0.916667
RP11-440L14.3	0.909524
RP11-460I19.2	0.966667
RP11-20I20.2	0.876608
RP11-478C1.7	0.880952
RP11-503N18.1	0.864672
RP11-503N18.4	0.932866
RP3-368B9.2	0.880769
RP3-513G18.2	0.941667
RP11-265O12.1	0.9
STX18-IT1	0.966667
RP11-586D19.1	0.865133
RP11-586D19.2	0.939744
RP11-1258F18.1	0.922222
RP11-774O3.1	0.965152
RP11-1338A24.1	0.966667
RP13-582L3.4	0.966667
RP11-281P23.2	0.917786
RP11-74M11.2	0.884252
RP11-1J7.1	0.966667
RP11-168E17.1	0.966667
AC006445.8	0.95727
RP11-341G5.1	0.96087
AC007126.1	0.940837
RP11-669M16.2	0.944444
RP11-669M16.1	0.962222
RP11-141E13.1	0.966667
RP11-576E20.1	0.966667
RP11-608B3.1	0.966667
RP11-3J1.1	0.966667
RP11-608O21.1	0.922222
SLIT2-IT1	0.965706
RP11-120A1.1	0.966667
RP11-556G22.3	0.952381
RP11-556G22.2	0.92963
RP11-412P11.1	0.966667
RP11-552M14.1	0.966667
RP11-380P13.1	0.871852
RP11-380P13.2	0.873333
RP13-497K6.1	0.901887
RP11-496D24.2	0.909829
RP11-302F12.3	0.966667
RP11-415C15.1	0.944444
RP11-415C15.2	0.966667
RP11-415C15.3	0.938095
AC007106.1	0.944444
RP11-123O22.1	0.944444
RP11-292B1.2	0.966667
RP11-769N22.1	0.965306
RP11-472K22.1	0.966667
RP11-472K22.2	0.966667
RP11-617I14.1	0.966667
RP11-665I14.1	0.966667
RP11-734I18.1	0.953333
RP11-240A16.1	0.966667
RP11-79E3.3	0.9625
RP11-79E3.2	0.966667
RP11-548L20.1	0.957143
RP11-725M22.1	0.966667
RP11-431M7.2	0.966667
RP11-722M1.1	0.966667
RP11-103J17.2	0.938655
RP11-103J17.1	0.966667
RP11-600L4.1	0.966667
RP11-83C7.1	0.966667
RP11-83C7.2	0.948485
RP11-213G21.1	0.944444
RP11-213G21.2	0.966667
AC195454.1	0.892593
RP11-227F19.1	0.92381
RP11-227F19.2	0.966667
RP11-457P14.5	0.966667
RP11-63A11.1	0.959829
RP11-109E24.2	0.948703
RP11-109E24.1	0.880952
RP11-1E6.1	0.966667
RP11-324J13.2	0.966667
RP11-663P9.1	0.951454
RP11-328N19.1	0.963573
RP11-362I1.1	0.966667
RP11-320H14.1	0.916732
RP11-436F23.1	0.916667
RP11-731J8.2	0.919381
RP11-535C7.1	0.966667
RP11-752D24.3	0.953333
RP11-752D24.2	0.859195
LNX1-AS1	0.964122
RP11-231C18.1	0.966667
RP11-231C18.2	0.966667
AC006552.1	0.966667
RP11-273B19.2	0.966667
RP11-273B19.1	0.966667
RP11-463H12.2	0.966667
RP11-345F18.1	0.917687
RP11-300M6.1	0.966667
RP11-319E12.1	0.966667
RP11-319E12.2	0.95641
RP11-685F15.1	0.966667
RP11-577G20.1	0.966667
RP11-577G20.2	0.966667
RP11-506N2.1	0.966667
RP11-340A13.2	0.966667
RP11-340A13.1	0.966667
RP11-525J21.1	0.966667
RP11-593F5.2	0.966667
RP11-16N2.1	0.966667
RP11-798L4.1	0.933333
RP11-84A1.3	0.943533
RP11-12K22.1	0.933333
RP11-707A18.1	0.866874
RP11-25H12.1	0.957143
RP11-704M14.1	0.92
RP11-622A1.2	0.965937
AC112518.3	0.966667
AC142293.3	0.966667
RP11-727M10.2	0.966667
RP11-44F21.2	0.966667
RP11-542G1.1	0.966667
RP11-542G1.2	0.966667
RP11-567N4.2	0.966667
RP11-556N4.1	0.966667
RP11-630D6.5	0.960767
AC107072.2	0.966667
RP11-109G23.3	0.911577
RP11-452C8.1	0.857118
RP11-100N20.1	0.966667
LINC00575	0.966667
RP11-8L2.1	0.917143
RP11-778J15.1	0.954351
RP11-742B18.1	0.929268
RP11-428L21.1	0.966667
RP11-703C10.1	0.966667
RP11-363G15.2	0.966667
RP11-168E14.1	0.93824
RP11-145G20.1	0.966667
RP11-681L8.1	0.966667
RP11-724M22.1	0.855556
RP11-766F14.1	0.905364
RP11-588P8.1	0.966667
EMCN-IT3	0.966667
EMCN-IT1	0.966667
RP11-498M5.2	0.955556
RP11-328K4.1	0.960633
RP11-297P16.3	0.94
RP11-703G6.1	0.966667
RP11-729M20.1	0.966667
AC004063.1	0.966667
RP11-556I14.1	0.961635
AC004066.3	0.853333
RP11-45L9.1	0.86396
RP13-612N21.1	0.966667
RP11-713M6.2	0.966667
RP11-380D23.2	0.922133
RP11-255I10.2	0.966667
RP11-269F21.2	0.966667
RP11-269F21.3	0.966667
RP11-402J6.1	0.96409
RP11-148B6.2	0.887879
RP11-119H12.6	0.855088
RP11-650J17.1	0.951282
RP11-650J17.2	0.966667
RP11-659O3.1	0.966667
RP11-55L3.1	0.966667
AC107399.2	0.966667
AC113617.1	0.966667
AC092661.1	0.957678
AC108056.1	0.966667
RP11-236P13.1	0.966667
RP11-700N1.1	0.929792
RP11-96A1.5	0.966667
RP11-501E14.1	0.95
RP11-647P12.1	0.938095
RP11-63B13.1	0.966667
RP11-381N20.2	0.960606
RP11-381N20.1	0.857471
AC096732.2	0.966667
CTD-2325B11.1	0.966667
RP11-399F2.2	0.966667
RP11-318I4.1	0.966667
RP11-810P8.1	0.916667
RP11-125O18.1	0.864035
RP11-184M15.2	0.886667
RP11-419L4.1	0.966667
RP11-519M16.1	0.966667
RP11-422J15.1	0.966667
RP11-521E5.1	0.966667
RP11-314N14.1	0.966667
RP11-614F17.2	0.956804
RP11-745L13.2	0.966667
RP11-1E22.1	0.966667
RP11-149A7.2	0.966667
RP11-404I7.1	0.966667
RP11-400D2.2	0.966667
RP11-400D2.3	0.966667
CTD-2012I17.1	0.966667
RP11-192C21.2	0.966667
RP11-553P9.3	0.933333
RP11-775H9.3	0.966269
RP11-775H9.2	0.966667
RP11-138I17.1	0.8536
RP11-785F11.1	0.966667
RP13-884E18.2	0.881818
RP13-884E18.4	0.869106
RP11-793B23.1	0.966667
RP11-733C7.1	0.966667
LINC00498	0.966667
LINC00499	0.937628
LINC00500	0.944444
RP11-308D13.3	0.953498
RP11-392B6.1	0.957143
RP11-102N12.2	0.966667
RP11-586L23.1	0.966667
RP11-208N20.1	0.957143
RP11-223C24.2	0.966667
RP11-223C24.1	0.861111
RP11-364L4.3	0.911111
RP11-673E1.4	0.886667
RP11-361D14.2	0.966667
RP13-539F13.3	0.966667
RP11-301H24.3	0.963562
RP11-557J10.5	0.966667
RP11-203B7.2	0.933029
RP11-203B7.1	0.965747
RP11-6L6.3	0.963453
RP11-6L6.7	0.966667
RP11-292D4.2	0.966667
RP11-292D4.1	0.966667
RP11-292D4.3	0.966667
RP11-752L20.5	0.937601
RP11-425A23.1	0.931841
RP11-76G10.1	0.966667
RP11-503L19.1	0.966667
CTB-191D16.1	0.966667
RP11-342A1.1	0.966667
RP11-24I21.1	0.913542
RP11-526A4.1	0.96639
RP11-1336O20.2	0.874188
RP11-424M21.1	0.933333
RP11-503L23.1	0.966667
RP11-73G16.3	0.966667
RP11-73G16.2	0.953333
RP11-73G16.1	0.965965
RP11-18H21.2	0.966667
RP11-18H21.3	0.876068
RP11-768B22.2	0.879293
RP11-285C1.2	0.966667
RP11-153M7.5	0.896078
RP11-21G20.3	0.966667
RP11-27G13.1	0.966667
RP13-487K5.1	0.944444
RP11-171N4.3	0.966667
RP11-364P22.1	0.966667
RP11-364P22.2	0.966667
RP11-502M1.2	0.933333
RP11-234O6.2	0.902576
RP11-497K21.1	0.966667
AC005150.1	0.966667
RP11-294O2.2	0.919033
RP11-366M4.3	0.914902
RP11-366M4.13	0.966667
RP11-340B18.1	0.966667
RP11-217C7.1	0.933333
RP11-436A7.1	0.966667
RP11-610J23.1	0.966667
RP11-483A20.3	0.966667
RP11-327O17.2	0.966667
RP11-205M3.3	0.929747
RP11-789C1.2	0.893103
RP11-322J23.1	0.966667
RP11-344G13.1	0.966667
RP11-717H13.1	0.964103
RP11-97E7.2	0.966667
RP11-161D15.2	0.966667
RP11-161D15.1	0.892393
RP11-51M24.1	0.966667
RP13-577H12.2	0.938272
RP11-287F9.2	0.933333
RP11-598D14.1	0.966667
RP11-806K15.1	0.947526
RP11-313E19.2	0.966253
RP11-624A4.1	0.966667
RP11-765K14.1	0.966667
RP11-376O6.2	0.966667
RP11-140M13.1	0.966667
RP11-162G9.1	0.904598
RP11-460H9.1	0.966667
LINC00290	0.966667
RP11-665C14.2	0.916667
RP11-540E16.2	0.959259
WWC2-AS1	0.913333
RP11-701P16.4	0.960089
RP11-386B13.4	0.907001
RP11-386B13.3	0.966667
RP11-45I20.1	0.966667
RP11-217E13.1	0.886667
RP11-308K2.1	0.966667
RP11-91J3.2	0.966667
RP11-91J3.3	0.893333
RP11-237D3.1	0.966667
RP11-565A3.2	0.966667
RP11-565A3.1	0.966667
RP11-366H4.3	0.966667
RP11-366H4.1	0.966667
RP11-756P10.4	0.966667
RP11-756P10.5	0.966667
RP11-756P10.2	0.966443
RP11-818C3.1	0.966667
RP11-706F1.1	0.966667
RP11-706F1.2	0.966667
RP11-462G22.1	0.947863
RP11-463J17.1	0.966667
CTD-2083E4.7	0.928096
RP11-310P5.2	0.950165
RP11-310P5.1	0.874242
RP11-661C8.2	0.948889
CTD-2587M23.1	0.959259
CTD-2194D22.2	0.966667
CTD-2194D22.3	0.884514
CTD-2194D22.4	0.966667
RP11-259O2.3	0.866667
RP11-129I19.2	0.863265
RP11-35O7.1	0.966667
CTD-2029E14.1	0.966667
RP11-121L11.3	0.966667
RP11-121L11.2	0.966667
CTD-2383I20.1	0.966667
CTD-2008N3.1	0.966667
RP11-445O3.3	0.966667
RP11-445O3.2	0.966667
RP11-445O3.1	0.9
CTD-2318H23.1	0.966667
CTD-2161F6.3	0.966667
CTD-2161F6.2	0.966667
CTD-2161F6.1	0.966667
CTD-2046I8.1	0.966667
CTD-2247C11.2	0.966667
CTD-2247C11.1	0.966667
CTD-2247C11.4	0.966667
CTD-2247C11.5	0.966667
CTD-2297D10.2	0.907552
CTD-2297D10.1	0.938095
CTC-471C19.2	0.966667
RP11-332J15.3	0.966667
RP11-332J15.1	0.933333
RP11-332J15.2	0.941667
RP11-122F24.1	0.944444
RP11-404K5.4	0.966667
CTD-2296D1.1	0.966667
CTD-2296D1.2	0.939506
CTD-2296D1.3	0.966667
CTD-2296D1.4	0.966667
CTD-2296D1.5	0.966667
RP11-711G10.1	0.916667
CTD-2072I24.1	0.966667
RP11-480D4.1	0.96
RP11-417J1.1	0.966667
RP11-315A16.1	0.946154
RP11-143A12.3	0.953565
CTD-2201E9.4	0.966667
CTD-2201E9.1	0.920408
CTD-2201E9.2	0.966667
CTD-2001E22.1	0.966667
CTD-2143L24.1	0.966302
RP11-447B18.1	0.966667
ROPN1L-AS1	0.966667
RP11-1C1.7	0.912077
RP11-1C1.6	0.934343
RP11-1C1.4	0.912708
ANKRD33B-AS1	0.944444
CTD-2154B17.1	0.966667
RP11-308B16.2	0.966667
RP11-419C19.2	0.966667
CTC-305H11.1	0.966667
RP1-251I12.1	0.966667
RP1-137K24.1	0.944444
CTD-2350J17.1	0.963542
RP11-19O2.1	0.966667
RP11-19O2.2	0.953107
RP1-167G20.1	0.928455
RP1-167G20.2	0.933333
CTC-461F20.1	0.875475
CTD-2139B15.5	0.966667
CTD-2139B15.4	0.966667
RP11-321E2.3	0.94058
RP11-321E2.4	0.95
RP11-454P21.1	0.933634
CTD-2023M8.1	0.966667
RP11-124N3.3	0.966667
RP11-124N3.2	0.966667
RP11-420O16.1	0.966667
RP11-774D14.1	0.966667
CTD-2333M24.1	0.966667
RP11-804N13.1	0.909677
RP11-855C21.1	0.966667
CTD-2074D8.1	0.966667
RP11-730N24.1	0.966667
RP11-549K20.1	0.966667
RP11-184E9.1	0.966667
RP11-192H6.2	0.966667
RP11-184E9.2	0.966667
CTD-3007L5.1	0.966667
CTD-2061E9.1	0.966667
CTD-2134P3.1	0.966667
CTD-2118P12.1	0.966667
CTD-2010I22.2	0.966667
RP11-5N11.2	0.966667
CTD-2004A9.1	0.966667
CTD-2066L21.3	0.944025
CTD-2218G20.2	0.966667
CTD-2066L21.1	0.966667
CTD-2066L21.2	0.963063
RP11-113I22.1	0.934921
CTD-2233C11.2	0.963248
CTD-2113L7.1	0.966667
RP11-79C6.3	0.966667
CTD-2194L12.2	0.966667
CTD-2194L12.3	0.966667
CTD-2130F23.2	0.905128
CTD-2130F23.1	0.961905
CTD-2116N24.1	0.962222
CTD-2207A17.1	0.958333
EGFLAM-AS4	0.966667
EGFLAM-AS2	0.966667
RP11-112L7.1	0.966667
RP11-473L15.3	0.9
RP11-503D12.1	0.966667
RP11-53O19.2	0.9
RP11-357F12.1	0.966667
RP11-317O24.1	0.966667
CTD-2089N3.1	0.903465
CTD-2089N3.2	0.885827
CTD-2335O3.3	0.933333
CTD-2081C10.1	0.966667
CTD-2227I18.1	0.906667
RP11-155L15.1	0.957143
AC008940.1	0.918605
CTD-2023N9.2	0.966667
CTD-2023N9.3	0.945333
RP11-772C9.1	0.966667
RP11-478P10.1	0.958586
CTD-2037L6.2	0.966667
RP11-479O16.1	0.955556
CTD-2176I21.2	0.966667
CTD-2254N19.1	0.9625
RP11-2O17.2	0.965778
CTD-2170G1.2	0.959537
CTD-2244C20.2	0.966667
RP11-158J3.2	0.933333
CTD-2116N20.1	0.908889
CTD-2016O11.1	0.921053
RP11-305P14.1	0.965649
RP11-5P22.3	0.966667
CTD-2187J20.1	0.869697
RP11-357D18.1	0.92866
RP11-83M16.5	0.888679
CTD-2582M21.1	0.966667
CTC-537E7.3	0.85122
CTC-537E7.1	0.944444
CTC-537E7.2	0.933725
RP11-141O11.1	0.959259
RP11-241G9.3	0.953333
RP11-136K7.3	0.966667
CTC-347C20.2	0.956911
CTC-347C20.1	0.957705
RP11-232L2.2	0.958824
RP11-60A8.1	0.933707
RP11-60A8.2	0.966667
RP11-79P5.7	0.966667
RP11-79P5.5	0.966667
RP11-428C6.2	0.966667
CTD-2292M14.1	0.961333
CTD-2275D24.4	0.966667
CTD-2275D24.1	0.966667
CTD-2275D24.2	0.966667
CTC-419K13.1	0.944444
CTD-2503O16.4	0.86
CTD-2235C13.2	0.948485
CTC-235G5.3	0.853333
RP11-466P24.6	0.861905
CTD-2236F14.1	0.951572
CTC-431G16.2	0.933333
RP11-78C3.1	0.94
CTC-261N6.1	0.966667
CTC-493L21.1	0.966667
RP11-72L22.1	0.966667
LINC00461	0.876955
CTC-467M3.3	0.944444
AC113167.1	0.966667
RP11-61G23.1	0.966667
RP11-61G23.2	0.966667
RP11-414H23.3	0.888889
RP11-348J24.1	0.966667
CTC-458G6.4	0.966667
CTC-458G6.2	0.922222
CTD-2091N23.1	0.966667
CTC-558O19.1	0.966667
AC008592.7	0.966667
RP11-254I22.1	0.966667
RP11-254I22.3	0.937419
CTD-2215E18.3	0.966667
RP11-1E3.1	0.942424
AC008834.1	0.966667
CTD-2151A2.1	0.965397
RP11-346J10.1	0.966667
CTD-2001C12.1	0.939071
CTC-293G12.1	0.966667
CTD-2333K2.1	0.966667
RP11-58B2.1	0.966667
LINC00492	0.966667
LINC00491	0.959259
CTC-503K11.2	0.966667
CTD-2154H6.1	0.966667
RP11-6N13.1	0.966667
RP11-6N13.4	0.966667
CTD-2374C24.1	0.966667
CTC-254B4.1	0.964327
RP11-252I13.2	0.966667
RP11-231G15.2	0.966667
RP11-231G15.3	0.966667
RP11-231G15.1	0.966667
CTC-551A13.1	0.963768
CTC-551A13.2	0.966667
AC010468.2	0.966667
NREP-AS1	0.966667
RP11-526F3.1	0.888608
RP11-159K7.2	0.90813
CTD-2201G3.1	0.950976
RP11-492A10.1	0.947619
TRIM36-IT1	0.912121
CTC-505O3.2	0.966667
CTC-472C24.1	0.966667
RP11-492L8.2	0.966667
CTD-3179P9.2	0.854167
CTD-2281M20.1	0.908003
RP11-2N5.2	0.966667
RP11-2N5.1	0.966667
CTC-552D5.1	0.944444
RP11-574H6.1	0.966667
CTC-546K23.1	0.966667
CTC-441N14.1	0.966667
CTD-2544H17.1	0.890991
CTD-2280E9.1	0.909524
RP11-166A12.1	0.960606
RP11-93O7.5	0.966667
RP11-436H11.2	0.966667
RP11-436H11.6	0.966667
RP11-284A20.2	0.966667
RP11-284A20.1	0.966667
RP11-257I8.2	0.951852
RP11-508M8.1	0.909524
RP11-395P13.4	0.966667
RP11-114J13.1	0.966667
CTC-339D2.1	0.966667
RP11-434D11.4	0.965455
CTC-548H10.2	0.95
CTC-228N24.2	0.913333
AC034228.4	0.944444
AC034228.3	0.915385
AC034228.2	0.92695
AC063976.3	0.966667
RP11-485M7.3	0.958635
CTB-49A3.2	0.86273
CTB-49A3.5	0.961438
CTB-49A3.4	0.941975
CTB-3M24.3	0.966667
CTD-2131I18.1	0.966667
RP11-215P8.4	0.869048
AC005355.1	0.906667
CTC-276P9.1	0.866575
CTC-276P9.2	0.966667
CTC-276P9.3	0.966667
CTB-138E5.1	0.965397
CTC-321K16.4	0.96
GS1-39E22.2	0.95368
GS1-39E22.1	0.966667
TRPC7-AS1	0.924242
TRPC7-AS2	0.966667
RP11-114H21.2	0.944444
CTB-1I21.1	0.966667
CTB-35F21.1	0.910526
CTB-35F21.2	0.96601
CTB-35F21.3	0.884397
CTC-329D1.3	0.9375
ARHGAP26-AS1	0.965374
ARHGAP26-IT1	0.963768
CTD-2050E21.2	0.966667
CTB-57H20.1	0.966667
CTC-218H9.1	0.966667
CTB-73N10.1	0.951852
CTC-359M8.1	0.966667
CTB-99A3.1	0.966667
PPP2R2B-IT1	0.966667
CTC-327F10.5	0.892287
CTC-327F10.4	0.895733
CTC-295J13.3	0.966667
HTR4-IT1	0.9
CTC-529P8.1	0.860884
AC091969.1	0.95119
AC091962.3	0.966667
RP11-461L18.1	0.966667
CTB-158E9.1	0.960606
CTC-340I23.2	0.948889
CTB-120L21.1	0.933333
AC008694.3	0.966667
CTC-436K13.3	0.966667
RP11-542A14.1	0.944444
RP11-32D16.1	0.928169
CTD-2363C16.1	0.957143
CTD-2363C16.2	0.966667
CTB-11I22.1	0.865517
CTB-11I22.2	0.914035
AC008697.1	0.854023
AC008703.1	0.966667
AC008691.1	0.966667
AC011343.1	0.882178
CTB-127C13.1	0.923107
CTC-348L5.1	0.9
CTC-529G1.1	0.953333
RP11-348M17.2	0.966667
RP11-96G10.1	0.953333
RP11-167P20.1	0.904255
RP11-541P9.3	0.852381
RP11-80G7.1	0.940538
CTB-32P11.1	0.966667
CTC-340A15.2	0.931738
CTD-2313P7.1	0.966667
CTB-181F24.1	0.966667
CTC-535M15.2	0.949123
RP11-67M9.1	0.966667
CTB-7E3.1	0.966667
CTC-264O10.2	0.966667
CTB-180C19.1	0.966667
CTB-78F1.1	0.95
CTB-78F1.2	0.885859
CTC-353G13.1	0.912698
CTB-178M22.1	0.924242
CTB-174D11.2	0.933333
CTB-174D11.1	0.943463
CTB-37A13.1	0.867677
CTB-27N1.1	0.957643
CTC-265N9.1	0.95383
CTB-54I1.1	0.945614
RP11-779O18.1	0.966667
RP11-779O18.3	0.901826
RP11-536N17.1	0.966667
CTC-209H22.3	0.966667
CTB-32H22.1	0.937908
CTB-164N12.1	0.958859
CTB-33O18.1	0.909357
CTB-43E15.1	0.9
CTB-43E15.2	0.889286
CTB-43E15.4	0.873621
RP11-619L12.4	0.966667
CTC-229L21.1	0.966667
CTC-430J12.2	0.966667
RP11-267A15.1	0.898799
RP11-267A15.3	0.95614
CTD-2532K18.1	0.966667
CTD-2532K18.2	0.961111
CTC-281M20.1	0.966667
RP11-91H12.3	0.966667
RP11-826N14.1	0.966667
RP11-826N14.4	0.903646
RP11-844P9.2	0.881569
RP11-375B1.1	0.966667
RP11-375B1.3	0.926554
RP11-1026M7.3	0.966667
RP11-423H2.5	0.966667
RP11-1259L22.1	0.95
CTB-26E19.1	0.936364
RP11-798K23.1	0.966667
RP11-798K23.4	0.966667
CTC-573N18.1	0.916548
RP11-451H23.3	0.965801
CTC-338M12.2	0.964626
RP5-1077H22.2	0.966667
RP5-1077H22.1	0.966667
RP11-145H9.3	0.960465
RP1-90J20.2	0.966667
RP1-40E16.2	0.964151
RP1-40E16.9	0.913262
RP11-420L9.4	0.966667
RP1-140K8.1	0.939506
RP3-400B16.3	0.966667
RP3-527G5.1	0.964646
RP11-274H24.1	0.966667
RP4-529N6.2	0.944444
RP3-430A16.1	0.966667
RP3-470L22.1	0.966667
RP3-429O6.1	0.944444
RP11-556O15.1	0.966667
RP11-203H2.1	0.944444
HULC	0.927621
RP11-354I10.1	0.9
RP1-290I10.3	0.966667
LINC00518	0.953846
RP1-290I10.7	0.966667
RP1-290I10.5	0.966667
RP11-360O19.4	0.966667
RP3-510L9.1	0.884314
RP11-716O23.1	0.966667
RP11-716O23.2	0.965217
RP11-456H18.1	0.966667
RP11-125M16.1	0.966667
RP3-380E11.2	0.966667
RP11-359N11.1	0.95098
RP3-448I9.2	0.951282
RP3-448I9.1	0.966667
RP11-146I2.1	0.924561
JARID2-AS1	0.874854
RP11-686D16.1	0.966667
RP3-471C18.2	0.921053
RP3-471C18.1	0.931206
E2F3-IT1	0.966667
RP3-348I23.2	0.966667
RP11-204E9.1	0.931579
RP3-404K8.2	0.966667
RP1-309H15.2	0.951282
RP1-209A6.1	0.944444
RP11-439H9.1	0.966667
RP3-425P12.5	0.9
RP3-425P12.1	0.966667
RP3-425P12.2	0.966667
RP3-522P13.3	0.966667
RP5-1186N24.3	0.90873
LINC00533	0.965946
XXbac-BPG308K3.6	0.9625
XXbac-BCX196D17.5	0.966104
XXbac-BPG308J9.3	0.965497
XXbac-BPG27H4.8	0.9
HCG21	0.88932
HCG22	0.915495
XXbac-BPG248L24.13	0.911111
XXbac-BPG181B23.4	0.951634
C4A-AS1	0.94
XXbac-BPG254F23.6	0.966667
XXbac-BPG254F23.7	0.966667
HCG24	0.957143
RP3-468B3.2	0.966242
RP3-340B19.3	0.857099
RP1-50J22.4	0.881818
RP1-90K10.4	0.966667
RP1-153P14.8	0.913333
RP1-153P14.5	0.870667
RP3-441A12.1	0.867308
BTBD9-AS1	0.966164
RP3-503A6.2	0.966667
RP1-207H1.3	0.958727
RP11-552E20.1	0.923129
TDRG1	0.965169
RP11-552E20.4	0.946154
RP3-462C17.1	0.966667
RP11-570K4.1	0.966667
RP11-328M4.3	0.952632
RP11-533O20.2	0.933333
RP1-261G23.5	0.882796
RP11-344J7.2	0.966667
RP3-449H6.1	0.957143
RP1-166H4.2	0.966667
RP11-795J1.1	0.853846
RP11-268F1.3	0.944444
RP3-365O12.2	0.884615
RP3-417L20.4	0.950022
RP11-719J20.1	0.966667
RP11-397G17.1	0.937736
RP1-28O17.1	0.966667
RP3-335N17.2	0.953968
RP11-506E9.3	0.966667
RP1-27K12.2	0.939216
MLIP-AS1	0.955016
RP11-124I4.2	0.966667
RP11-343D24.2	0.880392
XXbac-BPG55C20.7	0.86
RP11-143A22.1	0.933333
RP11-542F9.1	0.961905
RP11-406O16.1	0.966667
RP1-149L1.1	0.966667
RP11-462G2.1	0.926114
RP3-331H24.4	0.966667
RP1-288M22.2	0.966667
KCNQ5-IT1	0.966667
KCNQ5-AS1	0.966667
OOEP-AS1	0.966667
RP11-554D15.1	0.944444
RP11-554D15.3	0.87193
RP11-415D17.4	0.917778
RP11-35J1.1	0.966667
RP1-232L24.3	0.905825
RP1-159G19.1	0.893939
RP1-92C4.2	0.966667
RP5-991C6.4	0.966667
RP5-991C6.3	0.94
RP3-393K13.1	0.966667
RP4-676J13.2	0.964307
RP11-51G5.1	0.927451
RP1-90L14.1	0.9
RP11-132M7.3	0.93785
RP11-30P6.6	0.872327
RP11-63K6.7	0.966667
RP1-177I10.1	0.966667
RP1-149C7.1	0.966667
RP11-127B16.1	0.961538
RP11-524K14.1	0.966667
UFL1-AS1	0.931373
RP3-418C23.2	0.941975
RP1-104O17.3	0.922222
RP11-436D23.1	0.948889
RP1-121G13.2	0.966667
LINC00577	0.940625
RP3-359N14.2	0.966667
RP1-60O19.1	0.904621
OSTM1-AS1	0.951429
RP1-128O3.4	0.966667
CTA-331P3.1	0.889744
RP11-428F8.2	0.85668
REV3L-IT1	0.966667
RP1-97J1.2	0.964979
RP11-506B6.6	0.91399
RP11-437J19.1	0.966667
RP1-249H1.2	0.966667
RP3-399L15.1	0.966667
RP3-399L15.2	0.966667
RP11-282C5.1	0.966667
RP1-93H18.6	0.87037
RP1-92C8.3	0.966667
RP11-532N4.2	0.963112
RP11-138M12.1	0.918519
RP11-102N11.1	0.966667
RP11-69I8.2	0.926667
RP1-55C23.7	0.905263
LINC00326	0.966284
RP4-662A9.2	0.965079
RP11-557H15.3	0.865337
RP11-557H15.5	0.966667
RP1-287H17.1	0.966667
RP1-38C16.2	0.938596
RP11-394G3.2	0.958974
RP3-325F22.3	0.925565
RP11-55K22.5	0.938095
RP11-204P2.3	0.937037
RP11-95M15.1	0.962069
RP11-356I2.1	0.923474
RP11-10J5.1	0.948485
RP11-240M16.1	0.966667
RP5-899B16.1	0.924074
RP11-753B14.1	0.966667
RP11-440G9.1	0.934808
RP1-67K17.4	0.966667
RP1-45I4.2	0.966667
RP11-436I24.1	0.961338
RP11-715G15.1	0.966667
RP11-497D6.3	0.910101
RP3-337D23.3	0.966667
RP11-307P5.1	0.966667
RP11-307P5.2	0.966667
RP11-242F11.2	0.966667
RP11-631F7.2	0.966667
RP11-162J8.2	0.947415
RP11-162J8.3	0.953333
RP1-111D6.3	0.94
RP1-111D6.2	0.931678
RP11-472G23.10	0.966667
RP11-136K14.2	0.9
RP1-292B18.4	0.958652
RP1-297M16.2	0.965913
RP3-443C4.2	0.887654
RP3-398G3.5	0.960606
RP11-133I21.2	0.944444
RP1-200K18.1	0.966667
RP11-475C16.2	0.966667
RP11-518I13.1	0.966667
RP1-137K2.2	0.966667
RP11-52J3.3	0.966667
RP3-403L10.3	0.966667
SYNJ2-IT1	0.966667
RP11-732M18.2	0.966667
RP1-111C20.3	0.944444
FNDC1-IT1	0.902778
RP11-125D12.1	0.945926
RP11-125D12.2	0.949123
[truncated: 2,688 more rows]

## Sheet: LNC-RNAs-tissue specific
	dmde	names_tissue_spec	V3
RP11-95P13.2	1	Adipose tissue	LNCs
RP11-561I11.3	31	Adipose tissue	LNCs
AC011286.1	4	Adipose tissue	LNCs
ADIPOQ-AS1	15573	Adipose tissue	LNCs
RP11-138I17.1	18	Adipose tissue	LNCs
RP11-508M8.1	3	Adipose tissue	LNCs
RP11-542A14.1	1	Adipose tissue	LNCs
RP1-261G23.5	6	Adipose tissue	LNCs
RP11-136K14.2	1	Adipose tissue	LNCs
RP11-1101K5.1	30	Adipose tissue	LNCs
CTD-2507G9.1	1	Adipose tissue	LNCs
RP11-248E9.6	4	Adipose tissue	LNCs
RP11-798K3.3	1	Adipose tissue	LNCs
CTA-481E9.4	1	Adipose tissue	LNCs
RP5-839B4.8	90	Adipose tissue	LNCs
CTA-929C8.5	1	Adipose tissue	LNCs
RP11-114B7.6	8	Adrenal_Gland	LNCs
RP11-195M16.3	6	Adrenal_Gland	LNCs
RP11-316I3.2	6	Adrenal_Gland	LNCs
RP11-354K1.2	5	Adrenal_Gland	LNCs
AC099344.2	2	Adrenal_Gland	LNCs
AC012065.4	4	Adrenal_Gland	LNCs
AC023115.4	4	Adrenal_Gland	LNCs
AC069155.1	1	Adrenal_Gland	LNCs
AC009410.1	838	Adrenal_Gland	LNCs
RP11-402L6.1	2	Adrenal_Gland	LNCs
RP11-64D22.5	15	Adrenal_Gland	LNCs
RP11-132N15.1	3	Adrenal_Gland	LNCs
RP11-132N15.2	1	Adrenal_Gland	LNCs
RP11-513G11.2	122	Adrenal_Gland	LNCs
AC108676.1	1	Adrenal_Gland	LNCs
RP11-798L4.1	2	Adrenal_Gland	LNCs
RP11-184M15.2	7	Adrenal_Gland	LNCs
RP11-223C24.1	3	Adrenal_Gland	LNCs
CTC-458G6.2	2	Adrenal_Gland	LNCs
RP11-354I10.1	2	Adrenal_Gland	LNCs
RP11-162J8.3	4	Adrenal_Gland	LNCs
RP1-111C20.3	2	Adrenal_Gland	LNCs
AC093627.11	7	Adrenal_Gland	LNCs
RP11-3B12.5	9	Adrenal_Gland	LNCs
AC009784.3	12	Adrenal_Gland	LNCs
RP11-161I2.1	2	Adrenal_Gland	LNCs
RP11-94H18.1	17	Adrenal_Gland	LNCs
RP11-775B15.2	4	Adrenal_Gland	LNCs
RP11-98L5.2	188	Adrenal_Gland	LNCs
CTD-3012A18.1	1	Adrenal_Gland	LNCs
RP11-347E10.1	469	Adrenal_Gland	LNCs
RP11-136F16.1	1	Adrenal_Gland	LNCs
RP11-818F20.5	125	Adrenal_Gland	LNCs
LINC00400	17	Adrenal_Gland	LNCs
RP11-161M6.5	138	Adrenal_Gland	LNCs
AC003051.1	16	Adrenal_Gland	LNCs
RP5-1031J8.1	4	Adrenal_Gland	LNCs
RP11-380D15.3	3	Adrenal_Gland	LNCs
AP000266.7	499	Adrenal_Gland	LNCs
AL121578.2	9	Adrenal_Gland	LNCs
RP11-320G24.1	840	Adrenal_Gland	LNCs
RP3-473B4.3	6	Adrenal_Gland	LNCs
KCND3-IT1	1	Bladder	LNCs
GS1-120K12.4	2	Bladder	LNCs
AC092669.3	2	Bladder	LNCs
AC012307.2	27	Bladder	LNCs
AC097499.1	11	Bladder	LNCs
AC017048.2	4	Bladder	LNCs
AC009478.1	17	Bladder	LNCs
AC079610.1	1	Bladder	LNCs
AC114812.8	413	Bladder	LNCs
AC027119.1	10	Bladder	LNCs
AC114877.3	21	Bladder	LNCs
RP11-875H7.5	19	Bladder	LNCs
RP11-533O20.2	1	Bladder	LNCs
AC011284.3	2	Bladder	LNCs
AC019117.1	69	Bladder	LNCs
AC017060.1	37	Bladder	LNCs
AC004543.2	4	Bladder	LNCs
POU6F2-AS2	1	Bladder	LNCs
RP11-128L5.1	14	Bladder	LNCs
RP11-113O24.3	1	Bladder	LNCs
RP11-463P17.1	1	Bladder	LNCs
RP3-405J10.4	1	Bladder	LNCs
RP11-753H16.4	4	Bladder	LNCs
RP11-272K23.3	3	Bladder	LNCs
RP11-1078H9.2	1	Bladder	LNCs
RP11-109D24.1	1	Bladder	LNCs
RP11-91I8.1	1	Bladder	LNCs
UPK1A-AS1	1584	Bladder	LNCs
RP1-30E17.2	2	Bladder	LNCs
RP11-34P13.9	1	Blood	LNCs
DPYD-IT1	1	Blood	LNCs
RP11-439A17.10	3	Blood	LNCs
RP11-78B10.2	18	Blood	LNCs
AC015969.3	4	Blood	LNCs
RP11-166N6.2	31	Blood	LNCs
RP11-185E8.1	2	Blood	LNCs
RP11-321E2.4	6	Blood	LNCs
RP11-414H23.3	2	Blood	LNCs
CTB-37A13.1	5	Blood	LNCs
RP1-153P14.8	2	Blood	LNCs
CTA-331P3.1	12	Blood	LNCs
RP1-55C23.7	93	Blood	LNCs
AOAH-IT1	18	Blood	LNCs
TRBV11-2	14	Blood	LNCs
RP11-318K15.2	2	Blood	LNCs
RP11-172E10.1	1	Blood	LNCs
RP3-323N1.2	4	Blood	LNCs
RP11-342D11.3	2	Blood	LNCs
FAR1-IT1	1	Blood	LNCs
RP11-531H8.2	35	Blood	LNCs
RP11-702F3.1	1	Blood	LNCs
RP11-561P12.5	17	Blood	LNCs
RP11-20D14.6	1993	Blood	LNCs
LA16c-390E6.3	1	Blood	LNCs
RP11-405F3.4	412	Blood	LNCs
RP11-356C4.3	24	Blood	LNCs
AC008984.2	1030	Blood	LNCs
RP11-465L10.10	4304	Blood	LNCs
AP001434.2	5	Blood	LNCs
AP001063.1	5	Blood	LNCs
RP11-267N12.1	4	Blood_Vessel	LNCs
AC093390.1	1292	Blood_Vessel	LNCs
RP11-761N21.1	4	Blood_Vessel	LNCs
RP11-779P15.1	1	Blood_Vessel	LNCs
CTD-2201E9.4	1	Blood_Vessel	LNCs
CTC-327F10.5	44	Blood_Vessel	LNCs
RP11-795J1.1	13	Blood_Vessel	LNCs
RP1-90L14.1	3	Blood_Vessel	LNCs
RP11-138M12.1	42	Blood_Vessel	LNCs
AC011625.1	2	Blood_Vessel	LNCs
RP11-865I6.2	6	Blood_Vessel	LNCs
RP11-21C17.1	3	Blood_Vessel	LNCs
RP11-278I4.2	6	Blood_Vessel	LNCs
RP13-631K18.5	7	Blood_Vessel	LNCs
RP11-434C1.2	1	Blood_Vessel	LNCs
RP11-405A12.2	91	Blood_Vessel	LNCs
RP11-664H17.1	62	Blood_Vessel	LNCs
RP11-627D16.1	3	Blood_Vessel	LNCs
RP11-343B18.2	17	Blood_Vessel	LNCs
RP11-401P9.1	1	Blood_Vessel	LNCs
RP11-58A18.1	12	Blood_Vessel	LNCs
AC139099.6	1	Blood_Vessel	LNCs
RP1-278O22.2	1	Blood_Vessel	LNCs
RP5-1180C18.1	2	Brain	LNCs
RP4-771M4.3	1	Brain	LNCs
RP5-896L10.1	33	Brain	LNCs
RP11-763B22.4	2	Brain	LNCs
RP11-61L14.6	140	Brain	LNCs
RP11-479J7.2	6	Brain	LNCs
RP3-518E13.2	35	Brain	LNCs
RP11-317P15.5	478	Brain	LNCs
RP11-75C23.1	3	Brain	LNCs
RP11-527D7.1	182	Brain	LNCs
AC011995.1	3	Brain	LNCs
AC008069.1	2	Brain	LNCs
AC013472.4	8	Brain	LNCs
AC012593.1	11	Brain	LNCs
AC016722.3	2	Brain	LNCs
AC008067.2	155	Brain	LNCs
AC068535.2	9	Brain	LNCs
AC013402.2	335	Brain	LNCs
AC068057.1	33	Brain	LNCs
AC068057.2	190	Brain	LNCs
AC079154.1	1	Brain	LNCs
AJ239322.1	1	Brain	LNCs
AC062021.1	23	Brain	LNCs
UPP2-IT1	3	Brain	LNCs
AC093590.1	20	Brain	LNCs
AC007163.3	71	Brain	LNCs
AC012507.3	53	Brain	LNCs
AC099754.1	5	Brain	LNCs
RP11-649A16.1	1	Brain	LNCs
ZIC4-AS1	16	Brain	LNCs
RP11-71N10.1	66	Brain	LNCs
RP11-85M11.2	24	Brain	LNCs
SOX2-OT	6260	Brain	LNCs
RP11-275H4.1	82	Brain	LNCs
RP11-4B14.3	8	Brain	LNCs
RP11-573D15.3	4	Brain	LNCs
RP11-478C1.7	1	Brain	LNCs
RP11-586D19.1	142	Brain	LNCs
AC007106.1	2	Brain	LNCs
RP11-320H14.1	630	Brain	LNCs
RP11-436F23.1	4	Brain	LNCs
RP11-731J8.2	2532	Brain	LNCs
RP11-231C18.1	19	Brain	LNCs
RP11-231C18.2	2	Brain	LNCs
LINC00499	46	Brain	LNCs
LINC00500	4	Brain	LNCs
RP11-364L4.3	5	Brain	LNCs
RP11-364P22.1	2	Brain	LNCs
RP11-234O6.2	92	Brain	LNCs
LINC00290	9	Brain	LNCs
RP11-332J15.1	1	Brain	LNCs
RP1-167G20.2	1	Brain	LNCs
RP11-321E2.3	16	Brain	LNCs
RP11-454P21.1	29	Brain	LNCs
RP11-158J3.2	4	Brain	LNCs
CTC-419K13.1	1	Brain	LNCs
LINC00461	2077	Brain	LNCs
CTC-467M3.3	11	Brain	LNCs
CTC-472C24.1	1	Brain	LNCs
CTC-552D5.1	2	Brain	LNCs
RP11-93O7.5	1	Brain	LNCs
CTB-1I21.1	6	Brain	LNCs
CTC-329D1.3	11	Brain	LNCs
CTB-78F1.1	6	Brain	LNCs
RP11-267A15.1	75	Brain	LNCs
RP11-204E9.1	6	Brain	LNCs
HCG24	6	Brain	LNCs
RP1-232L24.3	25	Brain	LNCs
RP1-104O17.3	3	Brain	LNCs
RP11-436D23.1	49	Brain	LNCs
OSTM1-AS1	54	Brain	LNCs
RP1-111D6.3	111	Brain	LNCs
RP1-111D6.2	72	Brain	LNCs
RP11-300M24.1	22	Brain	LNCs
GS1-18A18.1	87	Brain	LNCs
AC002429.5	58	Brain	LNCs
RP5-921G16.1	39	Brain	LNCs
RP5-912I13.1	88	Brain	LNCs
AC133633.2	1	Brain	LNCs
RP11-3G21.1	3	Brain	LNCs
NEFL	6698	Brain	LNCs
RP11-32K4.1	3	Brain	LNCs
CTD-3025N20.2	75	Brain	LNCs
CTD-2320G14.2	16	Brain	LNCs
CTA-392E5.1	1	Brain	LNCs
RP11-696P8.2	3	Brain	LNCs
RP11-946L20.2	13	Brain	LNCs
RP11-737F9.1	9	Brain	LNCs
CTD-2501M5.1	5	Brain	LNCs
RP11-953B20.1	73	Brain	LNCs
RP11-87N24.2	4	Brain	LNCs
RP11-378I6.1	20	Brain	LNCs
RP11-296L22.8	1961	Brain	LNCs
RP11-449H15.2	1	Brain	LNCs
RP11-118H15.1	1	Brain	LNCs
RP11-318K12.2	1	Brain	LNCs
RP11-85O21.2	33	Brain	LNCs
RP11-85O21.4	2	Brain	LNCs
RP11-344B5.3	1	Brain	LNCs
ADARB2-AS1	15	Brain	LNCs
RP11-90J7.2	1	Brain	LNCs
RP11-288G11.3	42	Brain	LNCs
RP13-439H18.4	11	Brain	LNCs
RP11-587D21.4	1	Brain	LNCs
RP11-215H22.1	162	Brain	LNCs
Z83001.1	8	Brain	LNCs
RP11-430H10.3	2	Brain	LNCs
RP11-958J22.1	6	Brain	LNCs
CTD-2562J17.4	24	Brain	LNCs
GRM5-AS1	1446	Brain	LNCs
RP11-886D15.1	26	Brain	LNCs
AP000797.4	4	Brain	LNCs
RP11-716H6.2	2	Brain	LNCs
AP003039.3	130	Brain	LNCs
OPCML-IT1	4	Brain	LNCs
RP11-180M15.3	1	Brain	LNCs
RP11-268P4.5	26	Brain	LNCs
RP11-478B9.1	2	Brain	LNCs
RP11-386G11.3	656	Brain	LNCs
RP11-315E17.1	5	Brain	LNCs
RP11-328J6.1	8	Brain	LNCs
RP11-423G4.7	481	Brain	LNCs
RP11-357K6.1	57	Brain	LNCs
RP11-417L19.2	2	Brain	LNCs
RP13-895J2.7	30	Brain	LNCs
ATXN8OS	16	Brain	LNCs
LINC00391	11	Brain	LNCs
LINC00460	31	Brain	LNCs
RP11-450H6.3	4	Brain	LNCs
LINC00404	34	Brain	LNCs
LINC00403	141	Brain	LNCs
RP11-966I7.1	16	Brain	LNCs
RP11-116N8.1	6	Brain	LNCs
CTD-2058B24.3	12	Brain	LNCs
RP11-355I22.7	1009	Brain	LNCs
RP6-91H8.1	1	Brain	LNCs
RP11-100M12.3	115	Brain	LNCs
RP11-346D14.1	2	Brain	LNCs
RP11-673C5.2	12	Brain	LNCs
CTD-2315E11.1	5	Brain	LNCs
RP11-509E10.1	1	Brain	LNCs
AC140542.2	34	Brain	LNCs
RP11-491F9.6	1	Brain	LNCs
AC140912.1	27	Brain	LNCs
RP11-298D21.1	94	Brain	LNCs
RP11-298D21.2	4	Brain	LNCs
CTD-2555A7.2	146	Brain	LNCs
RP11-46C24.5	2	Brain	LNCs
RP11-416I2.1	262	Brain	LNCs
AC003102.3	699	Brain	LNCs
RP11-87G24.3	29	Brain	LNCs
RP11-849I19.1	980	Brain	LNCs
AC004603.4	67	Brain	LNCs
RP5-1177M21.1	3	Brain	LNCs
RP11-526K17.2	1	Brain	LNCs
RP5-860P4.2	3	Brain	LNCs
RP1-269M15.3	24	Brain	LNCs
RP4-719C8.1	23	Brain	LNCs
LINC00320	955	Brain	LNCs
AP000282.2	188	Brain	LNCs
CTA-796E4.4	7	Brain	LNCs
CTA-929C8.8	29	Brain	LNCs
ZNRF3-IT1	1	Brain	LNCs
RP5-1119A7.17	724	Brain	LNCs
RP1-293L6.1	40	Brain	LNCs
RP3-434P1.6	151	Brain	LNCs
CTA-250D10.19	26	Brain	LNCs
RP11-104D21.3	16	Brain	LNCs
RP11-402P6.11	1	Brain	LNCs
RP6-191P20.4	46	Brain	LNCs
RP11-66N11.7	3	Brain	LNCs
AC022486.1	1	Brain	LNCs
RP11-286B14.1	70.5	Breast	LNCs
RP11-415C15.3	2	Breast	LNCs
RP11-91J3.3	10	Breast	LNCs
RP11-53O19.2	1	Breast	LNCs
RP11-470P21.2	2	Breast	LNCs
RP11-20F24.2	119	Breast	LNCs
RP11-703H8.9	1	Breast	LNCs
CTD-3032H12.1	12.5	Breast	LNCs
RP5-997D24.3	2	Cervix_Uteri	LNCs
RP11-293G6__A.2	1	Cervix_Uteri	LNCs
AC009312.1	1	Cervix_Uteri	LNCs
RP11-246A10.1	18	Cervix_Uteri	LNCs
RP11-259O2.3	1	Cervix_Uteri	LNCs
RP1-249F5.3	5	Cervix_Uteri	LNCs
XX-C2158C12.2	1	Cervix_Uteri	LNCs
AC102953.6	1	Cervix_Uteri	LNCs
RP11-111F5.8	2	Cervix_Uteri	LNCs
RP11-490E15.2	1	Cervix_Uteri	LNCs
CTD-2034I4.1	1	Cervix_Uteri	LNCs
RP11-893F2.15	1	Cervix_Uteri	LNCs
AP000473.6	3	Cervix_Uteri	LNCs
SC22CB-1D7.1	1	Cervix_Uteri	LNCs
RP11-747D18.1	2	Colon	LNCs
RP11-227F19.1	8	Colon	LNCs
RP11-1336O20.2	149	Colon	LNCs
CTB-158E9.1	10	Colon	LNCs
RP11-579E24.2	5	Colon	LNCs
RP11-91P17.1	1	Colon	LNCs
RP11-144G6.4	1	Colon	LNCs
RP11-174J11.1	3	Colon	LNCs
RP11-753A21.1	61	Colon	LNCs
RP11-93B14.4	2	Colon	LNCs
RP11-326A13.1	1	Esophagus	LNCs
RABGAP1L-IT1	0.5	Fallopian_Tube	LNCs
AC114814.4	3.5	Fallopian_Tube	LNCs
SRGAP3-AS2	49.5	Fallopian_Tube	LNCs
RP11-314M24.1	4	Fallopian_Tube	LNCs
RP11-373E16.4	0.5	Fallopian_Tube	LNCs
RP11-74M11.2	31	Fallopian_Tube	LNCs
CTD-2012I17.1	0.5	Fallopian_Tube	LNCs
CTD-2544H17.1	16.5	Fallopian_Tube	LNCs
CTC-295J13.3	0.5	Fallopian_Tube	LNCs
XXbac-BPG254F23.6	0.5	Fallopian_Tube	LNCs
RP11-268F1.3	1	Fallopian_Tube	LNCs
RP11-554D15.1	2	Fallopian_Tube	LNCs
RP5-978I12.1	141.5	Fallopian_Tube	LNCs
RP4-797C5.2	3.5	Fallopian_Tube	LNCs
RP11-723D22.2	0.5	Fallopian_Tube	LNCs
KB-1205A7.2	0.5	Fallopian_Tube	LNCs
RP11-431D12.1	2	Fallopian_Tube	LNCs
FAM74A6	0.5	Fallopian_Tube	LNCs
RP11-144A16.5	1	Fallopian_Tube	LNCs
RP11-445L6.3	4	Fallopian_Tube	LNCs
RP11-12A16.3	49.5	Fallopian_Tube	LNCs
RP11-184A2.2	1	Fallopian_Tube	LNCs
RP11-90J7.4	1.5	Fallopian_Tube	LNCs
RP11-45A12.1	1	Fallopian_Tube	LNCs
RP11-45A12.2	0.5	Fallopian_Tube	LNCs
RP11-598F7.1	4	Fallopian_Tube	LNCs
RP11-87C12.5	2	Fallopian_Tube	LNCs
TBC1D4-AS1	0.5	Fallopian_Tube	LNCs
RP11-356K23.2	2	Fallopian_Tube	LNCs
RP11-16L14.2	0.5	Fallopian_Tube	LNCs
CTD-2651B20.6	1.5	Fallopian_Tube	LNCs
RP11-90E5.1	9	Fallopian_Tube	LNCs
RP11-357N13.3	0.5	Fallopian_Tube	LNCs
RP11-430C1.1	2	Fallopian_Tube	LNCs
LINC00314	1	Fallopian_Tube	LNCs
AP001628.6	2	Fallopian_Tube	LNCs
RP11-706O15.7	6.5	Fallopian_Tube	LNCs
RP5-1139I1.2	1	Fallopian_Tube	LNCs
RP11-308B5.2	3	Fallopian_Tube	LNCs
RP11-293P20.4	22	Heart	LNCs
RP11-353N4.1	21	Heart	LNCs
RP11-522D2.1	51.5	Heart	LNCs
AC010729.1	4	Heart	LNCs
AC009955.8	4	Heart	LNCs
AC093642.6	85	Heart	LNCs
RP11-298O21.6	8	Heart	LNCs
RP11-298O21.2	6	Heart	LNCs
RP11-440L14.3	3	Heart	LNCs
RP11-774O3.1	43	Heart	LNCs
AC007126.1	423.5	Heart	LNCs
RP11-12K22.1	2	Heart	LNCs
RP11-44F21.2	2	Heart	LNCs
RP11-148B6.2	4	Heart	LNCs
RP11-700N1.1	303	Heart	LNCs
RP11-424M21.1	2	Heart	LNCs
RP13-487K5.1	2	Heart	LNCs
RP11-665C14.2	4	Heart	LNCs
CTD-2083E4.7	557.5	Heart	LNCs
CTD-2194D22.3	65	Heart	LNCs
RP11-19O2.1	20	Heart	LNCs
RP11-348J24.1	9	Heart	LNCs
CTD-2281M20.1	382	Heart	LNCs
CTB-178M22.1	6	Heart	LNCs
RP3-527G5.1	32	Heart	LNCs
RP11-532N4.2	1032	Heart	LNCs
AC009531.2	26	Heart	LNCs
AC018464.3	1318	Heart	LNCs
RP11-1105O14.1	4	Heart	LNCs
RP11-213G6.2	40	Heart	LNCs
RP11-401H2.1	224	Heart	LNCs
KB-173C10.1	90	Heart	LNCs
RP11-284P20.3	2	Heart	LNCs
RP11-264A11.1	33	Heart	LNCs
RP11-96C23.10	1	Heart	LNCs
RP11-236B18.2	29	Heart	LNCs
RP11-428C19.4	6	Heart	LNCs
RP11-218M22.2	5.5	Heart	LNCs
RP11-686F15.3	33	Heart	LNCs
AC009878.2	38	Heart	LNCs
RP11-461F11.1	2	Heart	LNCs
RP11-480G7.1	2690.5	Heart	LNCs
RP11-481J2.2	270	Heart	LNCs
AC005703.2	3	Heart	LNCs
RP11-19D2.1	45	Heart	LNCs
CTA-125H2.1	1	Heart	LNCs
RP11-439L8.3	12.5	Kidney	LNCs
RP11-439L8.4	31.5	Kidney	LNCs
RP5-952N6.1	97.5	Kidney	LNCs
RP3-333A15.1	18	Kidney	LNCs
RP11-550H2.2	48	Kidney	LNCs
RP4-735C1.6	2	Kidney	LNCs
RP4-543J13.1	1	Kidney	LNCs
RP4-655J12.5	1	Kidney	LNCs
RP11-433J22.3	3.5	Kidney	LNCs
RP6-74O6.2	76	Kidney	LNCs
RP1-10C16.1	8	Kidney	LNCs
RP5-1018K9.1	27	Kidney	LNCs
RP11-545A16.1	48.5	Kidney	LNCs
RP11-407H12.8	15.5	Kidney	LNCs
AC093326.1	123	Kidney	LNCs
AC073218.2	1572.5	Kidney	LNCs
AC018730.1	565	Kidney	LNCs
AC018730.3	54	Kidney	LNCs
AC023672.2	6	Kidney	LNCs
AC007879.6	7.5	Kidney	LNCs
RP11-315F22.1	2	Kidney	LNCs
RP11-536I6.2	8	Kidney	LNCs
LINC00488	12	Kidney	LNCs
RP11-231E6.1	37.5	Kidney	LNCs
RP11-3K16.2	3	Kidney	LNCs
RP11-134F2.2	39.5	Kidney	LNCs
AC124944.5	15.5	Kidney	LNCs
RP11-380P13.2	12	Kidney	LNCs
RP11-63A11.1	17.5	Kidney	LNCs
RP11-556I14.1	24.5	Kidney	LNCs
RP11-205M3.3	100.5	Kidney	LNCs
RP11-789C1.2	5.5	Kidney	LNCs
RP11-445O3.1	2	Kidney	LNCs
CTD-2247C11.5	7	Kidney	LNCs
CTD-2297D10.1	2	Kidney	LNCs
RP11-1C1.6	10.5	Kidney	LNCs
RP11-1C1.4	89.5	Kidney	LNCs
RP1-251I12.1	1.5	Kidney	LNCs
RP1-137K24.1	2	Kidney	LNCs
CTD-2004A9.1	3	Kidney	LNCs
RP11-232L2.2	23.5	Kidney	LNCs
CTD-2131I18.1	1	Kidney	LNCs
TRPC7-AS1	12	Kidney	LNCs
TRPC7-AS2	2	Kidney	LNCs
CTB-120L21.1	1	Kidney	LNCs
CTB-27N1.1	2074.5	Kidney	LNCs
RP11-359N11.1	20.5	Kidney	LNCs
RP11-506E9.3	0.5	Kidney	LNCs
RP1-60O19.1	3020	Kidney	LNCs
RP1-38C16.2	11	Kidney	LNCs
RP5-899B16.1	29.5	Kidney	LNCs
RP3-398G3.5	20	Kidney	LNCs
RP1-276N6.2	8.5	Kidney	LNCs
AC004485.3	19	Kidney	LNCs
AC004901.1	2	Kidney	LNCs
AC004870.4	7.5	Kidney	LNCs
AC003984.1	16	Kidney	LNCs
RP11-325F22.5	214	Kidney	LNCs
RP11-736E3.1	16	Kidney	LNCs
AC006159.4	36	Kidney	LNCs
AC006159.3	175	Kidney	LNCs
RP11-807H17.1	62	Kidney	LNCs
RP13-452N2.1	337.5	Kidney	LNCs
AC099552.3	6	Kidney	LNCs
RP11-108E14.1	7	Kidney	LNCs
RP11-521M14.1	45.5	Kidney	LNCs
RP11-706J10.1	3.5	Kidney	LNCs
CTD-3118D11.2	356	Kidney	LNCs
KB-1615E4.3	4.5	Kidney	LNCs
RP11-274B18.4	88	Kidney	LNCs
RP11-394O9.1	27.5	Kidney	LNCs
RP11-195B3.1	8.5	Kidney	LNCs
RP11-342C24.8	1.5	Kidney	LNCs
RP11-144G6.10	27.5	Kidney	LNCs
RP11-319F12.2	0.5	Kidney	LNCs
RP11-396O20.1	32	Kidney	LNCs
RP11-728F11.3	13922.5	Kidney	LNCs
AP004550.1	7	Kidney	LNCs
RP11-283I3.4	41.5	Kidney	LNCs
AC079630.2	27	Kidney	LNCs
RP5-1057I20.2	2.5	Kidney	LNCs
RP11-469H8.6	1114	Kidney	LNCs
RP11-469H8.8	3310	Kidney	LNCs
RP11-850F7.7	3.5	Kidney	LNCs
RP11-474B16.1	10.5	Kidney	LNCs
RP11-124N19.3	6	Kidney	LNCs
LINC00410	6.5	Kidney	LNCs
LINC00379	39.5	Kidney	LNCs
GPC5-AS1	2	Kidney	LNCs
RP11-626P14.1	44.5	Kidney	LNCs
RP11-369C8.1	70	Kidney	LNCs
RP11-816J8.1	1	Kidney	LNCs
RP5-1021I20.2	162.5	Kidney	LNCs
RP11-516J2.1	3.5	Kidney	LNCs
RP11-208K4.1	4	Kidney	LNCs
RP11-66B24.5	10.5	Kidney	LNCs
LA16c-329F2.1	94.5	Kidney	LNCs
RP11-143N13.2	16.5	Kidney	LNCs
RP11-142A12.1	4	Kidney	LNCs
RP11-14K3.7	4	Kidney	LNCs
CTD-2034I21.1	3	Kidney	LNCs
RP11-252A24.5	16.5	Kidney	LNCs
RP11-264L1.4	1	Kidney	LNCs
AC090286.4	31	Kidney	LNCs
RP11-445F12.1	650	Kidney	LNCs
RP11-115K3.1	56.5	Kidney	LNCs
RP11-510D19.1	4	Kidney	LNCs
RP11-723G8.1	4	Kidney	LNCs
AP000696.2	65	Kidney	LNCs
AP000697.6	7.5	Kidney	LNCs
AP001626.1	425.5	Kidney	LNCs
CITF22-24E5.1	5	Kidney	LNCs
CTA-384D8.31	1	Kidney	LNCs
RP1-60N8.1	2	Kidney	LNCs
NHS-AS1	1	Kidney	LNCs
RP1-154K9.2	7.5	Kidney	LNCs
RP11-431K24.3	6	Liver	LNCs
RP11-567C20.2	6	Liver	LNCs
RP5-1103B4.3	59	Liver	LNCs
RP4-763G1.2	272	Liver	LNCs
RP5-836J3.1	4	Liver	LNCs
RP11-418J17.3	26	Liver	LNCs
HAO2-IT1	5	Liver	LNCs
RP11-550P17.5	3	Liver	LNCs
RP11-180D21.3	12	Liver	LNCs
RP5-968D22.1	45	Liver	LNCs
RP5-968D22.3	15	Liver	LNCs
RP11-563D10.1	10	Liver	LNCs
RP11-469A15.2	75	Liver	LNCs
RP11-400N13.3	1	Liver	LNCs
RP4-781K5.7	13	Liver	LNCs
RP5-940F7.2	2	Liver	LNCs
RP11-467I20.2	1	Liver	LNCs
U91324.1	53	Liver	LNCs
RP11-254F7.1	11	Liver	LNCs
RP11-116D2.1	2871	Liver	LNCs
AC016768.1	59	Liver	LNCs
AC068535.3	223	Liver	LNCs
AC012668.2	4	Liver	LNCs
AC006037.2	2	Liver	LNCs
SLC38A3	15569	Liver	LNCs
RP11-6B4.1	123	Liver	LNCs
RP11-372E1.4	1053	Liver	LNCs
RP11-2L8.1	4	Liver	LNCs
KLHL6-AS1	18	Liver	LNCs
RP11-573D15.8	6521	Liver	LNCs
RP11-513G11.3	129	Liver	LNCs
RP11-548L20.1	24	Liver	LNCs
RP11-685F15.1	6	Liver	LNCs
RP11-704M14.1	10	Liver	LNCs
RP11-622A1.2	1585	Liver	LNCs
RP11-328K4.1	214	Liver	LNCs
RP11-701P16.4	1089	Liver	LNCs
RP11-772C9.1	5	Liver	LNCs
CTD-2582M21.1	2	Liver	LNCs
CTC-537E7.3	24	Liver	LNCs
RP11-254I22.3	116	Liver	LNCs
CTC-505O3.2	311	Liver	LNCs
CTB-43E15.4	1072	Liver	LNCs
HULC	1049	Liver	LNCs
C4A-AS1	3	Liver	LNCs
RP11-397G17.1	75	Liver	LNCs
RP1-27K12.2	6	Liver	LNCs
RP1-159G19.1	10	Liver	LNCs
RP11-753B14.1	7	Liver	LNCs
RP1-81D8.3	2	Liver	LNCs
POU6F2-AS1	16	Liver	LNCs
AC003988.1	1	Liver	LNCs
AC004862.6	199	Liver	LNCs
RP11-115J16.1	396	Liver	LNCs
RP11-156K13.2	2417	Liver	LNCs
RP11-659E9.2	11	Liver	LNCs
RP11-659E9.4	5	Liver	LNCs
RP11-136O12.2	6	Liver	LNCs
RP11-255B23.4	2	Liver	LNCs
RP11-289F5.1	2	Liver	LNCs
RP11-445P17.3	2	Liver	LNCs
RP11-508M1.7	31	Liver	LNCs
RP11-449O16.2	2	Liver	LNCs
RP11-242G20.1	1	Liver	LNCs
AP006285.7	56	Liver	LNCs
FAM99A	89	Liver	LNCs
FAM99B	327	Liver	LNCs
AP006285.6	115	Liver	LNCs
RP13-631K18.2	2	Liver	LNCs
SAA2-SAA4	107473	Liver	LNCs
RP11-780O24.2	2	Liver	LNCs
AP006216.12	19476	Liver	LNCs
RP11-25E2.1	9	Liver	LNCs
RP11-7M8.2	3314	Liver	LNCs
PCDH9-AS2	4	Liver	LNCs
RP11-300J18.3	537	Liver	LNCs
RP11-168L7.1	35	Liver	LNCs
RP11-209K10.2	89	Liver	LNCs
RP11-209E8.1	5	Liver	LNCs
RP11-50C13.2	4	Liver	LNCs
RP11-798K3.2	337	Liver	LNCs
RP11-2E17.2	3	Liver	LNCs
RP11-616M22.7	7	Liver	LNCs
RP11-77H9.6	25	Liver	LNCs
U91319.1	56	Liver	LNCs
CTD-2034I21.2	66	Liver	LNCs
RP11-883G14.1	24	Liver	LNCs
RP11-883G14.3	4	Liver	LNCs
RP11-883G14.4	5	Liver	LNCs
RP11-249C24.11	2	Liver	LNCs
RP11-394B2.6	7	Liver	LNCs
RP11-432I5.1	4933	Liver	LNCs
RP11-252E2.2	17	Liver	LNCs
AC022816.2	28	Liver	LNCs
RP11-669E14.4	61	Liver	LNCs
CTD-2529O21.2	20	Liver	LNCs
CTD-3098H1.2	411	Liver	LNCs
LINC00261	10240	Liver	LNCs
RP11-101E14.2	332	Liver	LNCs
RP11-101E14.3	69	Liver	LNCs
RP5-881L22.4	263	Liver	LNCs
RP5-881L22.6	13	Liver	LNCs
RP11-261N11.8	268	Liver	LNCs
AP000472.2	22	Liver	LNCs
FTCD-AS1	366	Liver	LNCs
AP000355.2	232	Liver	LNCs
RP4-539M6.14	85	Liver	LNCs
RP5-1170K4.7	8	Liver	LNCs
RP5-893G23.1	2	Lung	LNCs
RP11-312J18.6	17	Lung	LNCs
RP1-15D23.2	7	Lung	LNCs
RP11-400N13.2	1	Lung	LNCs
RP11-62I21.1	1	Lung	LNCs
AC017006.2	3	Lung	LNCs
AC008268.1	139	Lung	LNCs
RP11-77A13.1	25.5	Lung	LNCs
AC068134.8	39	Lung	LNCs
AC068134.6	3	Lung	LNCs
RP11-88I21.2	21	Lung	LNCs
ATP13A4-AS1	200.5	Lung	LNCs
CTB-11I22.2	4	Lung	LNCs
RP5-991C6.3	3	Lung	LNCs
AC004988.1	45.5	Lung	LNCs
RP11-1149M10.1	2	Lung	LNCs
SFTA1P	1539.5	Lung	LNCs
RP1-251M9.3	11	Lung	LNCs
RP11-95I16.2	6	Lung	LNCs
CTD-2531D15.4	722	Lung	LNCs
AP002856.5	14	Lung	LNCs
RP11-598F7.3	162.5	Lung	LNCs
RP11-476D10.1	126.5	Lung	LNCs
RP11-359M6.1	48	Lung	LNCs
MYO16-AS1	44	Lung	LNCs
AC002331.1	2	Lung	LNCs
RP11-264B17.5	1	Lung	LNCs
RP11-212I21.2	43.5	Lung	LNCs
RP11-513N24.1	232	Lung	LNCs
RP11-160E2.16	2	Lung	LNCs
WWC3-AS1	1	Lung	LNCs
TLR8-AS1	3	Lung	LNCs
GS1-600G8.5	52	Lung	LNCs
U82670.4	8	Lung	LNCs
RP13-392I16.1	94	Muscle	LNCs
RP4-597A16.2	43.5	Muscle	LNCs
RP11-293P20.2	614.5	Muscle	LNCs
RP11-184I16.4	1068	Muscle	LNCs
RP11-290M5.2	1	Muscle	LNCs
RP5-1027O11.1	3	Muscle	LNCs
RP11-567E21.3	500	Muscle	LNCs
RP11-145A3.1	219.5	Muscle	LNCs
AC079586.1	265.5	Muscle	LNCs
ARPP21-AS1	4	Muscle	LNCs
RP11-451G4.2	18836	Muscle	LNCs
RP11-451G4.3	3	Muscle	LNCs
RP11-1258F18.1	3	Muscle	LNCs
RP11-711G10.1	2	Muscle	LNCs
RP11-473L15.3	6	Muscle	LNCs
RP11-357D18.1	3158.5	Muscle	LNCs
CTC-431G16.2	1	Muscle	LNCs
RP3-429O6.1	2	Muscle	LNCs
RP11-6I2.4	30	Muscle	LNCs
RP11-317J10.2	7055.5	Muscle	LNCs
RP11-369K17.1	1	Muscle	LNCs
RP11-383J24.1	3	Muscle	LNCs
CTD-2003C8.2	375.5	Muscle	LNCs
CTD-2210P24.2	1	Muscle	LNCs
CTD-3074O7.2	474.5	Muscle	LNCs
RP11-882G5.1	8	Muscle	LNCs
RP11-755O11.2	18582.5	Muscle	LNCs
RP1-46F2.2	1737	Muscle	LNCs
RP11-175B12.2	2	Muscle	LNCs
CTD-2201G16.1	28460.5	Muscle	LNCs
RP11-22P6.3	3417.5	Muscle	LNCs
RP11-388M20.9	3412	Muscle	LNCs
RP11-141J13.5	176.5	Muscle	LNCs
RP13-379O24.2	19	Muscle	LNCs
RP1-213J1P__B.1	6	Muscle	LNCs
RP11-543D5.1	20	Nerve	LNCs
RP11-415A20.1	6	Nerve	LNCs
AC010907.5	155	Nerve	LNCs
AC009229.5	17.5	Nerve	LNCs
RP1-156L9.1	6	Nerve	LNCs
CADM2-AS2	1	Nerve	LNCs
CADM2-AS1	9	Nerve	LNCs
PEX5L-AS1	15	Nerve	LNCs
WWC2-AS1	2	Nerve	LNCs
RP11-310P5.2	42	Nerve	LNCs
ANKRD33B-AS1	1	Nerve	LNCs
CTD-2187J20.1	2	Nerve	LNCs
RP11-83M16.5	17.5	Nerve	LNCs
RP11-60A8.1	444	Nerve	LNCs
CTC-235G5.3	7	Nerve	LNCs
CTD-2091N23.1	16	Nerve	LNCs
GS1-39E22.2	67.5	Nerve	LNCs
CTC-348L5.1	2	Nerve	LNCs
CTB-78F1.2	16	Nerve	LNCs
CTC-353G13.1	5	Nerve	LNCs
RP11-343D24.2	3	Nerve	LNCs
XXbac-BPG55C20.7	6	Nerve	LNCs
RP11-143A22.1	3	Nerve	LNCs
AC005550.5	2	Nerve	LNCs
RP11-145O15.3	2	Nerve	LNCs
RP11-33I11.2	1	Nerve	LNCs
RP11-38H17.1	19	Nerve	LNCs
RP11-267L5.1	2	Nerve	LNCs
RP11-574F11.3	2	Nerve	LNCs
RP11-397O4.1	2	Nerve	LNCs
RP11-556E13.1	2	Nerve	LNCs
AC108448.3	4	Nerve	LNCs
RP11-977P2.1	4	Nerve	LNCs
RP11-413B19.2	2	Nerve	LNCs
LINC00462	64.5	Nerve	LNCs
RP11-332E3.2	22	Nerve	LNCs
MIR4500HG	43.5	Nerve	LNCs
RP11-320M16.2	8	Nerve	LNCs
RP11-325D8.1	15.5	Nerve	LNCs
RP11-982M15.5	5	Nerve	LNCs
RP11-259A24.1	3	Nerve	LNCs
RP11-4G2.1	2	Nerve	LNCs
RP11-298D21.3	3	Nerve	LNCs
RP11-763E3.1	3	Nerve	LNCs
AC006947.1	2	Nerve	LNCs
RP5-1177I5.3	3	Nerve	LNCs
WI2-81516E3.1	277	Nerve	LNCs
RP1-122K4.2	9	Nerve	LNCs
RP5-837I24.4	2	Ovary	LNCs
RP11-6J21.2	2	Ovary	LNCs
RP11-239E10.2	2	Ovary	LNCs
DISC1-IT1	2	Ovary	LNCs
AC113608.1	2	Ovary	LNCs
AC130710.1	4	Ovary	LNCs
RP11-669C19.1	2	Ovary	LNCs
CTD-2021J15.1	1	Ovary	LNCs
RP11-93K22.6	1	Ovary	LNCs
RP11-548O1.3	605	Ovary	LNCs
EIF2B5-IT1	3	Ovary	LNCs
RP11-123O22.1	4	Ovary	LNCs
RP11-724M22.1	2	Ovary	LNCs
CTD-2297D10.2	536	Ovary	LNCs
RP11-133I21.2	1	Ovary	LNCs
RP11-89N17.3	1	Ovary	LNCs
AC002076.10	3	Ovary	LNCs
RP11-90P5.5	1	Ovary	LNCs
RP11-298J20.3	1	Ovary	LNCs
RP11-1038A11.2	2	Ovary	LNCs
RP11-350G24.1	2	Ovary	LNCs
RP11-643A5.2	1	Ovary	LNCs
RP11-650L12.1	1	Ovary	LNCs
RP11-95H3.1	123	Ovary	LNCs
RP11-525K10.1	12	Ovary	LNCs
RP11-525K10.2	3	Ovary	LNCs
LA16c-444G7.1	3	Ovary	LNCs
RP11-506D12.5	1481	Ovary	LNCs
CTC-457E21.1	18	Ovary	LNCs
CTA-503F6.2	2	Ovary	LNCs
XIST	34412	Ovary	LNCs
WASIR1	12	Ovary	LNCs
RP11-91K11.2	127	Pancreas	LNCs
RP11-528G1.2	81	Pancreas	LNCs
RP4-799P18.2	64	Pancreas	LNCs
AC011306.2	457	Pancreas	LNCs
AC007403.3	5	Pancreas	LNCs
AC078941.1	990	Pancreas	LNCs
AC010987.6	4	Pancreas	LNCs
AC007040.5	7	Pancreas	LNCs
AC007099.1	1	Pancreas	LNCs
AC013275.2	1085	Pancreas	LNCs
RP11-166D18.1	2	Pancreas	LNCs
RP11-680B3.2	3024	Pancreas	LNCs
AC004066.3	9	Pancreas	LNCs
RP11-502M1.2	35	Pancreas	LNCs
RP11-217C7.1	1	Pancreas	LNCs
CTC-458G6.4	1	Pancreas	LNCs
CTB-43E15.2	28	Pancreas	LNCs
RP11-552E20.1	12	Pancreas	LNCs
RP11-462G2.1	412	Pancreas	LNCs
RP11-69I8.2	3	Pancreas	LNCs
RP5-1086L22.1	13	Pancreas	LNCs
RP5-894D12.3	188	Pancreas	LNCs
XX-C2158C6.3	2	Pancreas	LNCs
AC007349.4	65	Pancreas	LNCs
AC007349.5	17	Pancreas	LNCs
AC000111.3	2	Pancreas	LNCs
AC000111.6	3	Pancreas	LNCs
RP11-114L10.2	9	Pancreas	LNCs
RP11-486M23.2	2	Pancreas	LNCs
KB-1254G8.1	1	Pancreas	LNCs
RP11-133O22.6	14513	Pancreas	LNCs
RP11-810B23.1	1	Pancreas	LNCs
RP5-1173A5.1	2	Pancreas	LNCs
RP11-659P15.1	4	Pancreas	LNCs
RP11-476M19.2	37	Pancreas	LNCs
RP11-320N7.2	375	Pancreas	LNCs
RP11-277P12.10	2	Pancreas	LNCs
RP11-662I13.2	5	Pancreas	LNCs
RP4-765H13.1	16	Pancreas	LNCs
RP4-809F18.2	122	Pancreas	LNCs
RP4-809F18.1	351	Pancreas	LNCs
RP5-944M2.1	16	Pancreas	LNCs
FREM2-AS1	65	Pancreas	LNCs
LINC00332	12	Pancreas	LNCs
LINC00434	1	Pancreas	LNCs
AL162759.1	3	Pancreas	LNCs
RP11-661P17.1	6	Pancreas	LNCs
RP11-510M2.5	10	Pancreas	LNCs
AC005307.1	82	Pancreas	LNCs
RP1-148H17.1	21	Pancreas	LNCs
AF064860.5	4	Pancreas	LNCs
GS1-421I3.2	199	Pancreas	LNCs
RP5-1092A11.5	22	Pituitary	LNCs
RP13-614K11.1	27	Pituitary	LNCs
RP11-422P22.1	14	Pituitary	LNCs
RP11-339D23.1	2	Pituitary	LNCs
RP11-490G2.2	69	Pituitary	LNCs
MIR137HG	132	Pituitary	LNCs
RP5-1070A16.1	26	Pituitary	LNCs
RP5-1160K1.8	70	Pituitary	LNCs
RP5-1028L10.1	122	Pituitary	LNCs
RP5-1028L10.2	9	Pituitary	LNCs
RP11-98D18.1	13	Pituitary	LNCs
RP11-12M5.3	448	Pituitary	LNCs
RP11-38J22.3	26	Pituitary	LNCs
RP11-145A3.2	2	Pituitary	LNCs
RP4-781K5.5	19	Pituitary	LNCs
AC019118.2	79	Pituitary	LNCs
AC019118.3	6	Pituitary	LNCs
AC073479.1	599	Pituitary	LNCs
AC067959.1	59	Pituitary	LNCs
RP11-89K21.1	572	Pituitary	LNCs
AC012354.6	377	Pituitary	LNCs
AC106869.2	36	Pituitary	LNCs
AC084149.1	2	Pituitary	LNCs
RP11-363D14.1	17	Pituitary	LNCs
AC092675.4	16	Pituitary	LNCs
AC068535.4	5	Pituitary	LNCs
AC013269.3	1	Pituitary	LNCs
AC140481.8	26	Pituitary	LNCs
AC009227.2	82	Pituitary	LNCs
AC073284.4	2	Pituitary	LNCs
AC012513.6	9	Pituitary	LNCs
AC073128.10	13	Pituitary	LNCs
AC097468.7	78	Pituitary	LNCs
AC097468.4	273	Pituitary	LNCs
AC114803.3	420	Pituitary	LNCs
AC067961.1	8	Pituitary	LNCs
LARS2-AS1	1	Pituitary	LNCs
RP11-451B8.1	6	Pituitary	LNCs
RP11-572M11.1	2	Pituitary	LNCs
RP11-39E3.3	25	Pituitary	LNCs
RP11-373I8.1	2	Pituitary	LNCs
NAALADL2-AS2	2	Pituitary	LNCs
ABCC5-AS1	2	Pituitary	LNCs
FGF12-AS3	4	Pituitary	LNCs
RP11-556G22.2	5	Pituitary	LNCs
AC195454.1	10	Pituitary	LNCs
RP11-542G1.1	52	Pituitary	LNCs
RP11-542G1.2	16	Pituitary	LNCs
RP11-567N4.2	14	Pituitary	LNCs
RP11-380D23.2	93	Pituitary	LNCs
RP11-553P9.3	2	Pituitary	LNCs
RP11-122F24.1	2	Pituitary	LNCs
RP11-466P24.6	3	Pituitary	LNCs
LINC00492	2	Pituitary	LNCs
RP11-252I13.2	5	Pituitary	LNCs
CTB-49A3.4	20	Pituitary	LNCs
AC005355.1	17	Pituitary	LNCs
CTC-276P9.1	766	Pituitary	LNCs
CTB-57H20.1	1	Pituitary	LNCs
AC008697.1	39	Pituitary	LNCs
CTC-535M15.2	7	Pituitary	LNCs
CTB-43E15.1	11	Pituitary	LNCs
RP11-375B1.3	66	Pituitary	LNCs
RP1-40E16.9	92	Pituitary	LNCs
RP3-404K8.2	67	Pituitary	LNCs
RP3-425P12.5	6	Pituitary	LNCs
RP11-568A7.2	5	Pituitary	LNCs
LINC00242	1	Pituitary	LNCs
RP11-310H4.1	82	Pituitary	LNCs
RP11-310H4.2	134	Pituitary	LNCs
RP11-310H4.3	141	Pituitary	LNCs
CTA-254O6.1	48	Pituitary	LNCs
AC003092.2	24	Pituitary	LNCs
RP11-738B7.1	10	Pituitary	LNCs
AC022173.2	1	Pituitary	LNCs
RP11-181B11.1	46	Pituitary	LNCs
RP11-181B11.2	6	Pituitary	LNCs
NRG1-IT2	4	Pituitary	LNCs
RP11-675F6.3	27	Pituitary	LNCs
RP11-495O10.1	3	Pituitary	LNCs
RP11-26M5.3	1	Pituitary	LNCs
RP11-1112C15.1	16	Pituitary	LNCs
RP11-1144P22.1	5	Pituitary	LNCs
LINC00051	2	Pituitary	LNCs
AP006547.3	14	Pituitary	LNCs
RP11-3L8.3	9	Pituitary	LNCs
RP11-374M1.4	4	Pituitary	LNCs
RP11-301N24.3	4	Pituitary	LNCs
RP11-31E13.2	4	Pituitary	LNCs
RP11-107I14.2	3	Pituitary	LNCs
RP11-236J17.5	5	Pituitary	LNCs
CTD-3064C13.1	15	Pituitary	LNCs
CTD-2140G10.2	19	Pituitary	LNCs
RP11-460B17.2	1	Pituitary	LNCs
RP11-698N11.2	7	Pituitary	LNCs
CTD-2589M5.4	478	Pituitary	LNCs
CTD-2007L18.5	55	Pituitary	LNCs
CTD-2537O9.1	1	Pituitary	LNCs
RP11-159N11.3	58	Pituitary	LNCs
RP11-114G22.1	246	Pituitary	LNCs
RP11-449P1.1	25	Pituitary	LNCs
RP11-153K16.1	106	Pituitary	LNCs
RP11-153K16.2	4	Pituitary	LNCs
RP11-81K13.1	802	Pituitary	LNCs
RP11-74K11.2	28	Pituitary	LNCs
RP11-541G9.1	8	Pituitary	LNCs
RP11-227B21.2	1113	Pituitary	LNCs
RP11-117L5.4	31	Pituitary	LNCs
RP11-662M24.2	10	Pituitary	LNCs
RP11-503G7.1	4	Pituitary	LNCs
MTUS2-AS2	7	Pituitary	LNCs
RP11-179A7.2	1	Pituitary	LNCs
RASA3-IT1	13	Pituitary	LNCs
RP11-1042B17.3	71	Pituitary	LNCs
RP11-1042B17.5	28	Pituitary	LNCs
RP11-109N23.4	9	Pituitary	LNCs
RP11-362L22.1	6	Pituitary	LNCs
AL132709.1	37	Pituitary	LNCs
RP11-484P15.1	11	Pituitary	LNCs
RP11-1084I9.2	2	Pituitary	LNCs
RP13-126C7.1	2	Pituitary	LNCs
RP11-814P5.1	85	Pituitary	LNCs
RP11-605F22.2	91	Pituitary	LNCs
RP11-605F22.1	245	Pituitary	LNCs
RP11-17L5.4	56	Pituitary	LNCs
LINC00052	34	Pituitary	LNCs
RP11-97O12.2	179	Pituitary	LNCs
LA16c-381G6.1	45	Pituitary	LNCs
RP11-616M22.1	389	Pituitary	LNCs
RP11-616M22.2	197	Pituitary	LNCs
CTD-2540M10.1	9	Pituitary	LNCs
AC012317.1	45	Pituitary	LNCs
RP11-437L7.1	2	Pituitary	LNCs
RP11-449J10.1	4	Pituitary	LNCs
AC090627.1	13	Pituitary	LNCs
RP11-700H6.1	1	Pituitary	LNCs
AC034110.1	8	Pituitary	LNCs
MIR7-3HG	54896	Pituitary	LNCs
CTD-3193O13.1	3729	Pituitary	LNCs
RP11-416N4.4	11	Pituitary	LNCs
RP5-1178H5.2	3	Pituitary	LNCs
RP5-1096J16.1	6	Pituitary	LNCs
LINC00237	65	Pituitary	LNCs
NKX2-2-AS1	144	Pituitary	LNCs
RP5-984P4.4	6	Pituitary	LNCs
RP11-410N8.3	27	Pituitary	LNCs
RP11-410N8.1	1	Pituitary	LNCs
DSCAM-IT1	1	Pituitary	LNCs
AP001046.6	22	Pituitary	LNCs
KLHL22-IT1	1	Pituitary	LNCs
CTA-397C4.2	5	Pituitary	LNCs
RP11-40F8.2	1	Pituitary	LNCs
RP11-268G12.3	17	Pituitary	LNCs
RP11-87M18.2	5	Pituitary	LNCs
DGKK	1918	Pituitary	LNCs
LINC00269	24	Pituitary	LNCs
RP6-24A23.7	7120	Pituitary	LNCs
RP1-23K20.2	19	Pituitary	LNCs
GPR50-AS1	75	Pituitary	LNCs
RP5-1011O1.3	2	Prostate	LNCs
AC012445.1	2	Prostate	LNCs
AC092635.1	40	Prostate	LNCs
AC016730.1	34.5	Prostate	LNCs
SRD5A2	2515.5	Prostate	LNCs
AL133247.2	4	Prostate	LNCs
AC018804.3	1	Prostate	LNCs
AC008063.3	0.5	Prostate	LNCs
PCGEM1	32	Prostate	LNCs
AC005538.5	27.5	Prostate	LNCs
LSAMP-AS1	12	Prostate	LNCs
RP11-699L21.2	1	Prostate	LNCs
AC107072.2	1	Prostate	LNCs
RP11-452C8.1	135.5	Prostate	LNCs
RP11-366M4.3	59	Prostate	LNCs
RP11-445O3.3	2	Prostate	LNCs
CTD-2089N3.1	83	Prostate	LNCs
CTD-2335O3.3	2	Prostate	LNCs
CTD-2280E9.1	3	Prostate	LNCs
RP1-67K17.4	1	Prostate	LNCs
HOTTIP	923.5	Prostate	LNCs
RP4-718N17.2	6	Prostate	LNCs
RP11-395B7.2	4116	Prostate	LNCs
RP11-246K15.1	16	Prostate	LNCs
RP11-91I20.3	61	Prostate	LNCs
RP11-388K12.2	6	Prostate	LNCs
KB-1930G5.4	4	Prostate	LNCs
RP11-388N2.1	74.5	Prostate	LNCs
RP11-524G24.2	2.5	Prostate	LNCs
RP11-118K6.2	4	Prostate	LNCs
RP1-288H2.2	132	Prostate	LNCs
RP11-408B11.2	2	Prostate	LNCs
RP11-110L15.1	2	Prostate	LNCs
RP11-474D1.3	23	Prostate	LNCs
RP11-536C10.7	2	Prostate	LNCs
CTD-2314B22.1	167.5	Prostate	LNCs
CTD-2311B13.7	1490.5	Prostate	LNCs
RP11-597A11.6	1.5	Prostate	LNCs
RP11-597A11.2	2	Prostate	LNCs
RP11-475A13.1	17	Prostate	LNCs
RP11-109D20.1	2	Prostate	LNCs
RP11-272D12.2	1	Prostate	LNCs
RP11-382A20.5	2	Prostate	LNCs
CLEC19A	2	Prostate	LNCs
CTA-363E6.2	47	Prostate	LNCs
CTC-420A11.2	6	Prostate	LNCs
RP11-18F14.4	10	Prostate	LNCs
CTD-2377D24.4	82	Prostate	LNCs
RP11-323C15.2	42	Prostate	LNCs
RP13-379L11.1	12	Prostate	LNCs
DSCAM-AS1	48.5	Prostate	LNCs
BACE2-IT1	1	Prostate	LNCs
LA16c-83F12.6	213	Prostate	LNCs
RP11-493K23.4	168	Prostate	LNCs
RP11-486B10.3	1	Salivary_Gland	LNCs
RP11-510C10.3	27	Salivary_Gland	LNCs
GS1-204I12.4	13	Salivary_Gland	LNCs
RP11-565N2.1	2	Salivary_Gland	LNCs
RP11-565N2.2	1	Salivary_Gland	LNCs
AC144450.2	12	Salivary_Gland	LNCs
AC018685.1	2	Salivary_Gland	LNCs
AC067960.1	2	Salivary_Gland	LNCs
AC079988.3	4	Salivary_Gland	LNCs
AC079790.2	1	Salivary_Gland	LNCs
AC097713.3	13	Salivary_Gland	LNCs
RP11-475O23.3	2706	Salivary_Gland	LNCs
KCNAB1-AS1	3	Salivary_Gland	LNCs
RP11-646E18.2	16	Salivary_Gland	LNCs
RP11-129I19.2	51	Salivary_Gland	LNCs
RP11-113I22.1	15	Salivary_Gland	LNCs
RP11-428C6.2	1	Salivary_Gland	LNCs
CTD-2292M14.1	46	Salivary_Gland	LNCs
CTB-174D11.2	2	Salivary_Gland	LNCs
AC005162.5	8	Salivary_Gland	LNCs
RP4-736H5.3	2	Salivary_Gland	LNCs
RP11-399H11.2	4	Salivary_Gland	LNCs
RP11-350O14.18	1948	Salivary_Gland	LNCs
RP11-543F8.2	1	Salivary_Gland	LNCs
RP11-445K13.2	20	Salivary_Gland	LNCs
RP11-346D6.6	5	Salivary_Gland	LNCs
RP11-129J12.2	48	Salivary_Gland	LNCs
RP11-532E4.2	871	Salivary_Gland	LNCs
RP11-350D17.2	2	Salivary_Gland	LNCs
RP11-1036E20.9	158	Salivary_Gland	LNCs
RP11-817J15.2	84	Salivary_Gland	LNCs
RP11-667M19.2	1	Salivary_Gland	LNCs
KIRREL3-AS1	19	Salivary_Gland	LNCs
AP004372.1	16	Salivary_Gland	LNCs
RP11-1143G9.4	155434	Salivary_Gland	LNCs
CLLU1	6	Salivary_Gland	LNCs
RP11-110L15.2	11	Salivary_Gland	LNCs
LINC00457	1	Salivary_Gland	LNCs
LINC00330	86	Salivary_Gland	LNCs
CLDN10-AS1	35	Salivary_Gland	LNCs
RP11-314P15.2	1	Salivary_Gland	LNCs
RP11-412H8.2	34	Salivary_Gland	LNCs
RP11-964E11.2	140	Salivary_Gland	LNCs
CTA-363E6.5	19	Salivary_Gland	LNCs
CTD-2385L22.1	24	Salivary_Gland	LNCs
CTD-2015G9.2	166	Salivary_Gland	LNCs
AC005152.3	259	Salivary_Gland	LNCs
RP11-84E24.3	164	Salivary_Gland	LNCs
RP11-84E24.2	267	Salivary_Gland	LNCs
RP5-1097P24.1	2	Salivary_Gland	LNCs
RP5-907D15.3	6	Salivary_Gland	LNCs
GNAS-AS1	1240	Salivary_Gland	LNCs
LINC00160	40	Salivary_Gland	LNCs
LINC00322	1	Salivary_Gland	LNCs
GS1-594A7.3	4	Salivary_Gland	LNCs
RP6-159A1.3	10	Salivary_Gland	LNCs
RP1-34M23.5	648	Skin	LNCs
LINC00302	115	Skin	LNCs
RP1-13P20.6	291.5	Skin	LNCs
RP1-140J1.1	14	Skin	LNCs
RP11-544M22.8	8	Skin	LNCs
RP11-372M18.2	17.5	Skin	LNCs
MIR205HG	3514.5	Skin	LNCs
AC007381.3	20	Skin	LNCs
AC009970.1	2	Skin	LNCs
AC008074.4	53	Skin	LNCs
AC005042.5	1	Skin	LNCs
AC144525.1	3	Skin	LNCs
IL20RB-AS1	241	Skin	LNCs
RP11-114M1.2	2	Skin	LNCs
RP11-73G16.2	4	Skin	LNCs
RP11-386B13.4	113	Skin	LNCs
RP11-485M7.3	73	Skin	LNCs
CTC-327F10.4	96	Skin	LNCs
RP4-529N6.2	2	Skin	LNCs
RP11-55K22.5	8	Skin	LNCs
XXyac-YX65C7_A.3	2	Skin	LNCs
RP11-252C15.1	38	Skin	LNCs
KB-1410C5.3	6	Skin	LNCs
KB-1639H6.4	2	Skin	LNCs
RP11-706C16.8	1944	Skin	LNCs
RP11-145E17.2	57	Skin	LNCs
RP11-98L5.5	12	Skin	LNCs
RP11-1020M18.10	5	Skin	LNCs
RP11-641A6.2	302	Skin	LNCs
RP11-641A6.3	222.5	Skin	LNCs
HOXC-AS5	230	Skin	LNCs
RP11-439H13.2	6	Skin	LNCs
LINC00393	2	Skin	LNCs
SCEL-AS1	161	Skin	LNCs
RP11-349I1.2	3	Skin	LNCs
CTD-2382E5.1	376	Skin	LNCs
CTD-2382E5.2	4	Skin	LNCs
RP11-20G13.1	10	Skin	LNCs
CTD-3032H12.2	6	Skin	LNCs
RP11-26L20.4	4	Skin	LNCs
AC003958.2	10	Skin	LNCs
RP11-429E11.2	10	Skin	LNCs
RP11-191L9.4	56	Skin	LNCs
RP13-455A7.1	1	Skin	LNCs
RP11-111I12.1	24	Small_Intestine	LNCs
RP11-544M22.1	264.5	Small_Intestine	LNCs
RP11-278H7.4	1	Small_Intestine	LNCs
XX-CR54.3	31	Small_Intestine	LNCs
AC092580.3	2	Small_Intestine	LNCs
AC010745.1	8.5	Small_Intestine	LNCs
AC022201.4	1	Small_Intestine	LNCs
AC011754.1	1451.5	Small_Intestine	LNCs
AC011893.3	4	Small_Intestine	LNCs
RP11-59E19.1	633	Small_Intestine	LNCs
RP11-202A13.1	11.5	Small_Intestine	LNCs
RP11-319G6.3	4	Small_Intestine	LNCs
HTR3E-AS1	2	Small_Intestine	LNCs
RP3-368B9.2	22.5	Small_Intestine	LNCs
RP11-380P13.1	40.5	Small_Intestine	LNCs
RP13-497K6.1	39.5	Small_Intestine	LNCs
RP11-766F14.1	16.5	Small_Intestine	LNCs
RP11-294O2.2	616.5	Small_Intestine	LNCs
RP11-159K7.2	9.5	Small_Intestine	LNCs
CTC-228N24.2	2	Small_Intestine	LNCs
HTR4-IT1	6	Small_Intestine	LNCs
CTB-127C13.1	388	Small_Intestine	LNCs
RP11-30P6.6	274	Small_Intestine	LNCs
RP11-503C24.6	75	Small_Intestine	LNCs
AC018705.5	143	Small_Intestine	LNCs
RP11-203E8.1	3.5	Small_Intestine	LNCs
RP11-624C23.1	15.5	Small_Intestine	LNCs
KB-1184D12.1	4	Small_Intestine	LNCs
RP11-89M16.1	9	Small_Intestine	LNCs
RP11-132E11.2	13.5	Small_Intestine	LNCs
RP11-63P12.7	113	Small_Intestine	LNCs
RP11-298E9.6	2	Small_Intestine	LNCs
RP11-336A10.5	9	Small_Intestine	LNCs
RP11-463P17.3	1	Small_Intestine	LNCs
RP11-227H15.5	296.5	Small_Intestine	LNCs
RP11-574K11.8	1	Small_Intestine	LNCs
RP11-96C23.9	1	Small_Intestine	LNCs
RP11-396O20.2	6	Small_Intestine	LNCs
AP000439.3	124	Small_Intestine	LNCs
RP11-392P7.7	1	Small_Intestine	LNCs
RP11-611E13.3	11.5	Small_Intestine	LNCs
RP11-390N6.1	4.5	Small_Intestine	LNCs
RP11-497G19.2	3	Small_Intestine	LNCs
RP11-349K16.1	26	Small_Intestine	LNCs
CLYBL-AS2	5	Small_Intestine	LNCs
AE000658.31	1	Small_Intestine	LNCs
AL163953.2	17.5	Small_Intestine	LNCs
AL109767.1	1	Small_Intestine	LNCs
AL928768.3	1007	Small_Intestine	LNCs
AC144835.1	21.5	Small_Intestine	LNCs
AF001550.7	2	Small_Intestine	LNCs
RP11-498D10.3	1	Small_Intestine	LNCs
HOXB-AS4	47.5	Small_Intestine	LNCs
CTD-2377D24.8	73	Small_Intestine	LNCs
CTD-2377D24.6	420	Small_Intestine	LNCs
LINC00483	1424.5	Small_Intestine	LNCs
CEACAM20	1990	Small_Intestine	LNCs
RP5-881L22.5	125.5	Small_Intestine	LNCs
AP001610.9	3	Small_Intestine	LNCs
AP006748.1	5	Small_Intestine	LNCs
RP11-265P11.2	8	Small_Intestine	LNCs
RP4-549F15.1	32	Spleen	LNCs
RP5-887A10.1	508	Spleen	LNCs
RP11-157N3.1	2	Spleen	LNCs
VAV3-AS1	14	Spleen	LNCs
RP1-35C21.1	32	Spleen	LNCs
RP11-553K8.2	4	Spleen	LNCs
RP11-15I11.2	1	Spleen	LNCs
ITPKB-AS1	1	Spleen	LNCs
AC011747.6	4	Spleen	LNCs
AC007386.2	53	Spleen	LNCs
AC007386.4	64.5	Spleen	LNCs
IGKJ5	1796.5	Spleen	LNCs
AC016683.5	7	Spleen	LNCs
AC096558.1	19	Spleen	LNCs
AC079767.4	449	Spleen	LNCs
AC097713.4	3	Spleen	LNCs
AC019068.2	2	Spleen	LNCs
AC104809.4	1624.5	Spleen	LNCs
RP11-657O9.1	22.5	Spleen	LNCs
RP11-669M16.1	7	Spleen	LNCs
RP11-213G21.1	2	Spleen	LNCs
RP11-109E24.1	2	Spleen	LNCs
RP11-752D24.2	1453	Spleen	LNCs
AC006552.1	35.5	Spleen	LNCs
RP11-630D6.5	51.5	Spleen	LNCs
RP11-768B22.2	27.5	Spleen	LNCs
CTD-2023M8.1	1	Spleen	LNCs
AC091969.1	118.5	Spleen	LNCs
RP1-153P14.5	4	Spleen	LNCs
RP1-93H18.6	3	Spleen	LNCs
RP11-503C24.4	25.5	Spleen	LNCs
AC002480.5	2	Spleen	LNCs
AC078942.1	8.5	Spleen	LNCs
RP11-148O21.4	409.5	Spleen	LNCs
AC145110.1	17	Spleen	LNCs
RP11-350F16.1	33	Spleen	LNCs
RP11-567J20.3	4	Spleen	LNCs
RP11-1023P17.2	2	Spleen	LNCs
RP11-648L3.2	1	Spleen	LNCs
LINC00534	2	Spleen	LNCs
RP11-557C18.4	0.5	Spleen	LNCs
RP11-1082L8.4	2	Spleen	LNCs
CCDC26	24	Spleen	LNCs
RP11-419K12.1	1	Spleen	LNCs
RP11-344B23.2	0.5	Spleen	LNCs
RP11-297B17.3	98.5	Spleen	LNCs
RP11-292F9.1	60	Spleen	LNCs
RP5-1031D4.2	4	Spleen	LNCs
RP11-129J12.1	22	Spleen	LNCs
RP11-31L23.3	717.5	Spleen	LNCs
RP11-514F3.5	3	Spleen	LNCs
AP000479.1	4	Spleen	LNCs
RP11-807H22.7	15	Spleen	LNCs
RP11-672A2.3	5	Spleen	LNCs
RP11-452H21.2	1	Spleen	LNCs
RP5-1096D14.3	2	Spleen	LNCs
RP11-234B24.4	4	Spleen	LNCs
RP11-428G5.5	326	Spleen	LNCs
RP11-118A3.1	27.5	Spleen	LNCs
RP11-493L12.3	31.5	Spleen	LNCs
RP11-493L12.5	5	Spleen	LNCs
RP11-89M22.3	3	Spleen	LNCs
RP11-341G23.2	7	Spleen	LNCs
RP11-341G23.3	31	Spleen	LNCs
RP13-895J2.2	100	Spleen	LNCs
AE000661.50	3.5	Spleen	LNCs
CTD-2509G16.5	8	Spleen	LNCs
RP11-164H13.1	174	Spleen	LNCs
AL133168.3	1	Spleen	LNCs
AL928742.12	9	Spleen	LNCs
RP11-731F5.1	25.5	Spleen	LNCs
RP11-731F5.2	22019	Spleen	LNCs
AL122127.25	20.5	Spleen	LNCs
RP11-275I4.2	4	Spleen	LNCs
AC007950.1	6	Spleen	LNCs
RP11-161M6.3	3	Spleen	LNCs
CTD-3229J4.1	4	Spleen	LNCs
RP11-120K18.2	39	Spleen	LNCs
RP11-556H2.2	1	Spleen	LNCs
RP11-46C24.3	328.5	Spleen	LNCs
AC104024.1	63	Spleen	LNCs
LINC00469	6	Spleen	LNCs
CTD-2561B21.5	3177	Spleen	LNCs
RP5-1195D24.1	2	Spleen	LNCs
AP001604.3	231.5	Spleen	LNCs
AP001605.4	13	Spleen	LNCs
CTA-250D10.23	2980	Spleen	LNCs
Z99756.1	31	Spleen	LNCs
RP13-297E16.5	2	Spleen	LNCs
RP11-791M20.1	6	Spleen	LNCs
RP11-265P11.1	3	Spleen	LNCs
MIR1587	2	Spleen	LNCs
XIAP-AS1	1	Spleen	LNCs
LINC00266-4P	2	Spleen	LNCs
RP1-163G9.2	20	Stomach	LNCs
RP5-1125M8.2	380.5	Stomach	LNCs
RP4-681L3.2	33.5	Stomach	LNCs
SYNPR-AS1	2	Stomach	LNCs
RP11-567G11.1	5	Stomach	LNCs
CTD-2503O16.4	3	Stomach	LNCs
HCG21	138	Stomach	LNCs
RP11-231K24.2	29	Stomach	LNCs
CTD-2331C18.5	45233	Stomach	LNCs
RP11-776A13.1	2	Stomach	LNCs
RP11-82C23.2	35.5	Stomach	LNCs
HNF1A-AS1	327.5	Stomach	LNCs
RP11-708H21.4	81	Stomach	LNCs
AP000320.6	2835.5	Stomach	LNCs
MIR1302-11	18	Testis	LNCs
RP5-857K21.15	1	Testis	LNCs
RP5-857K21.3	1	Testis	LNCs
RP5-857K21.5	6	Testis	LNCs
RP11-206L10.4	2	Testis	LNCs
RP11-547D24.3	33	Testis	LNCs
RP11-740P5.2	5	Testis	LNCs
RP11-740P5.3	26	Testis	LNCs
RP5-1092A11.2	1	Testis	LNCs
RP13-614K11.2	91	Testis	LNCs
RP5-1166F10.1	221.5	Testis	LNCs
RP1-37J18.1	11	Testis	LNCs
RP1-37J18.2	17.5	Testis	LNCs
RP11-542C10.1	23	Testis	LNCs
RP1-58B11.1	67.5	Testis	LNCs
RP1-202O8.2	65	Testis	LNCs
RP11-242F24.1	218	Testis	LNCs
RP3-453P22.2	199.5	Testis	LNCs
RP1-69M21.2	108	Testis	LNCs
RP11-56N19.5	390.5	Testis	LNCs
RP5-845O24.8	108	Testis	LNCs
SCARNA11	1	Testis	LNCs
RP4-704D23.1	14	Testis	LNCs
RP3-467K16.4	1426.5	Testis	LNCs
RP4-798A10.4	7	Testis	LNCs
RP11-108M9.2	5	Testis	LNCs
PADI6	9	Testis	LNCs
RP11-473A10.2	21.5	Testis	LNCs
RP11-174G17.2	23	Testis	LNCs
RP11-174G17	47	Testis	LNCs
RP5-1056L3.1	16	Testis	LNCs
RP3-340N1.6	31.5	Testis	LNCs
RP4-745E8.2	1	Testis	LNCs
RP4-749H3.1	286	Testis	LNCs
RP4-749H3.2	3.5	Testis	LNCs
RP5-930J4.2	191.5	Testis	LNCs
RP11-293F5.1	1	Testis	LNCs
RP11-84D1.2	4	Testis	LNCs
RP4-799D16.1	15	Testis	LNCs
RP4-706G24.1	31	Testis	LNCs
RP11-40H20.4	21	Testis	LNCs
RP11-242O24.3	1	Testis	LNCs
RP3-437I16.1	32.5	Testis	LNCs
RP4-656G21.1	6	Testis	LNCs
RP4-591L5.1	21	Testis	LNCs
RP1-65J11.5	23.5	Testis	LNCs
RP11-84A19.2	2	Testis	LNCs
RP11-415J8.5	308.5	Testis	LNCs
RP4-665N4.4	752	Testis	LNCs
RP4-614N24.1	7	Testis	LNCs
RP11-214L19.1	165	Testis	LNCs
RP11-329N22.1	73.5	Testis	LNCs
RP4-739H11.3	28.5	Testis	LNCs
RP5-1066H13.4	26	Testis	LNCs
RP11-399E6.1	1366.5	Testis	LNCs
RP4-533D7.5	40	Testis	LNCs
RP11-322N21.2	2047.5	Testis	LNCs
RP5-1109J22.2	72	Testis	LNCs
RP4-683M8.2	28.5	Testis	LNCs
RP5-1024N4.2	1	Testis	LNCs
RP11-141A19.1	8	Testis	LNCs
RP11-141A19.2	5	Testis	LNCs
AGBL4-IT1	4	Testis	LNCs
RP11-567C20.3	6	Testis	LNCs
RP5-850O15.3	77.5	Testis	LNCs
RP4-631H13.2	11	Testis	LNCs
RP4-784A16.1	50	Testis	LNCs
RP4-784A16.3	8	Testis	LNCs
RP4-784A16.4	7	Testis	LNCs
RP4-784A16.5	36	Testis	LNCs
RP11-117D22.1	47	Testis	LNCs
RP4-705F19.1	2	Testis	LNCs
RP5-866L20.1	11	Testis	LNCs
RP11-67L3.2	86.5	Testis	LNCs
RP11-67L3.4	204	Testis	LNCs
RP11-90C4.1	124.5	Testis	LNCs
RP11-90C4.2	78.5	Testis	LNCs
RP11-90C4.3	46	Testis	LNCs
RP11-378I13.1	31	Testis	LNCs
RP6-102O10.1	22	Testis	LNCs
RP4-737A23.2	1797	Testis	LNCs
RP11-393I23.4	6	Testis	LNCs
RP11-470E16.1	483	Testis	LNCs
RP11-575B7.3	4	Testis	LNCs
RP5-833A20.1	531.5	Testis	LNCs
RP11-5P4.1	16	Testis	LNCs
RP11-335E6.2	18	Testis	LNCs
LINC00466	219.5	Testis	LNCs
RP11-335E6.3	7	Testis	LNCs
RP11-24J23.2	442	Testis	LNCs
RP5-1044H5.1	32.5	Testis	LNCs
RP11-397C12.1	11	Testis	LNCs
RP4-694A7.2	105	Testis	LNCs
RP4-694A7.4	17.5	Testis	LNCs
RP11-424D14.1	18	Testis	LNCs
RP11-74K19.1	15	Testis	LNCs
RP3-380B4.1	2	Testis	LNCs
RP11-181B18.1	187.5	Testis	LNCs
RP11-99H8.1	9.5	Testis	LNCs
RP4-660H19.1	16	Testis	LNCs
RP11-262K1.1	15.5	Testis	LNCs
RP4-598G3.1	124.5	Testis	LNCs
RP4-650F12.2	335	Testis	LNCs
RP4-612J11.1	322.5	Testis	LNCs
RP11-510C10.4	22	Testis	LNCs
RP11-510C10.2	10	Testis	LNCs
RP4-682C21.5	14	Testis	LNCs
RP11-550H2.1	105	Testis	LNCs
RP4-726F1.1	68.5	Testis	LNCs
RP11-339A11.2	5	Testis	LNCs
RP5-837I24.6	6.5	Testis	LNCs
RP5-837I24.2	3	Testis	LNCs
RP4-601K24.1	23	Testis	LNCs
RP11-413G15.1	159	Testis	LNCs
RP4-544H6.2	457	Testis	LNCs
RP11-413E1.4	9	Testis	LNCs
RP5-827O9.1	4	Testis	LNCs
RP4-665J23.2	44	Testis	LNCs
RP11-78O9.1	7	Testis	LNCs
RP11-148B18.1	26	Testis	LNCs
RP11-148B18.3	103	Testis	LNCs
RP11-86H7.6	8	Testis	LNCs
RP4-586O15.1	858.5	Testis	LNCs
RP11-14O19.1	151.5	Testis	LNCs
RP4-617C6.1	2	Testis	LNCs
RP11-147C23.1	886.5	Testis	LNCs
DPYD-AS2	36	Testis	LNCs
RP11-413P11.1	9	Testis	LNCs
RP11-84O12.4	39.5	Testis	LNCs
RP11-411H5.1	49	Testis	LNCs
RP11-202K23.1	9	Testis	LNCs
RP5-936J12.1	7	Testis	LNCs
RP11-153F1.1	15	Testis	LNCs
RP11-251P6.1	775.5	Testis	LNCs
RP11-24P14.1	106.5	Testis	LNCs
RP5-947P14.1	20	Testis	LNCs
RP11-483I13.2	2	Testis	LNCs
RP11-131J3.1	3	Testis	LNCs
RP11-293A10.3	3	Testis	LNCs
RP11-195M16.1	1	Testis	LNCs
RP11-470L19.2	62.5	Testis	LNCs
KCND3-AS1	80.5	Testis	LNCs
RP11-426L16.9	549	Testis	LNCs
RP11-426L16.8	186	Testis	LNCs
RP3-522D1.1	11	Testis	LNCs
RP11-12L8.1	113.5	Testis	LNCs
RP11-159M11.2	4	Testis	LNCs
RP11-39H13.1	93	Testis	LNCs
AL157902.3	212.5	Testis	LNCs
RP11-289H16.1	1	Testis	LNCs
RP4-791M13.5	1.5	Testis	LNCs
WI2-925H4.1	1	Testis	LNCs
RP6-74O6.3	2	Testis	LNCs
RP11-495P10.6	5	Testis	LNCs
RP11-495P10.8	191	Testis	LNCs
RP11-495P10.5	4	Testis	LNCs
AL589986.2	2	Testis	LNCs
RP11-107M16.2	60	Testis	LNCs
RP1-91G5.3	9	Testis	LNCs
RP11-216N14.9	9	Testis	LNCs
ASH1L-IT1	2	Testis	LNCs
RP11-29H23.4	13	Testis	LNCs
RP11-139I14.2	11.5	Testis	LNCs
RP11-71G12.1	34	Testis	LNCs
RP11-367J7.3	253.5	Testis	LNCs
RP11-404O13.1	231.5	Testis	LNCs
RP11-404O13.5	71	Testis	LNCs
RP11-144L1.4	2	Testis	LNCs
RP11-227F8.2	11	Testis	LNCs
RP11-565P22.2	7	Testis	LNCs
RP11-359K18.3	66	Testis	LNCs
RP11-38C18.2	106	Testis	LNCs
RP11-38C18.3	259	Testis	LNCs
RP11-280O1.2	628.5	Testis	LNCs
RP11-306I1.2	20	Testis	LNCs
RP11-9L18.3	2	Testis	LNCs
RP11-479J7.1	4	Testis	LNCs
RP11-276E17.2	5	Testis	LNCs
RP4-782G3.1	36.5	Testis	LNCs
RP11-102C16.3	313.5	Testis	LNCs
RP11-277B15.2	4	Testis	LNCs
RP1-206D15.3	13	Testis	LNCs
RP1-117P20.3	35	Testis	LNCs
RP11-332H17.1	4	Testis	LNCs
RP11-297H3.3	119.5	Testis	LNCs
RP11-297H3.4	88	Testis	LNCs
RP1-79C4.1	6.5	Testis	LNCs
DNM3-IT1	45	Testis	LNCs
RP3-436N22.3	92.5	Testis	LNCs
RP11-360D2.1	390.5	Testis	LNCs
RP11-160H22.3	123	Testis	LNCs
RP1-102G20.5	60.5	Testis	LNCs
TNR-IT1	9	Testis	LNCs
RP11-222A5.1	2	Testis	LNCs
RP1-35C21.2	19	Testis	LNCs
RP11-63B19.1	42.5	Testis	LNCs
LINC00083	42	Testis	LNCs
RP11-12M5.1	616	Testis	LNCs
RP11-533E19.2	51.5	Testis	LNCs
RP11-502H18.2	3	Testis	LNCs
RP11-540K16.1	3	Testis	LNCs
RP11-540K16.2	1	Testis	LNCs
GS1-122H1.1	6	Testis	LNCs
GS1-122H1.2	100.5	Testis	LNCs
LINC00272	33	Testis	LNCs
RP11-317P15.3	81.5	Testis	LNCs
RP11-444D13.1	3	Testis	LNCs
GS1-279B7.1	99	Testis	LNCs
GS1-204I12.1	1473.5	Testis	LNCs
ERVMER61-1	2	Testis	LNCs
RP11-201A3.1	2	Testis	LNCs
RP11-669M2.1	1	Testis	LNCs
RP11-398M15.1	2	Testis	LNCs
RP11-547I7.1	24	Testis	LNCs
RP11-547I7.2	10	Testis	LNCs
RP11-161I10.1	13	Testis	LNCs
RP11-309H21.3	13	Testis	LNCs
RP11-309H21.2	7	Testis	LNCs
RP11-541F9.2	5	Testis	LNCs
RP5-1011O1.2	1	Testis	LNCs
RP11-476H20.1	3	Testis	LNCs
RP11-476B1.1	1	Testis	LNCs
RP11-553K8.5	3	Testis	LNCs
RP11-16L9.2	20	Testis	LNCs
RP11-168O16.1	551	Testis	LNCs
RP11-168O16.2	211.5	Testis	LNCs
RP11-25B7.1	1	Testis	LNCs
RP11-569A11.2	33.5	Testis	LNCs
RP11-480I12.10	236	Testis	LNCs
LINC00303	56.5	Testis	LNCs
RP11-74C13.3	535.5	Testis	LNCs
RP11-23I7.1	63.5	Testis	LNCs
RP11-383G10.5	161	Testis	LNCs
RP11-576D8.4	16	Testis	LNCs
RP11-343H5.6	264	Testis	LNCs
RP11-164O23.7	288	Testis	LNCs
RP11-328D5.1	23.5	Testis	LNCs
RP11-459K23.2	62.5	Testis	LNCs
RP5-1051D14.1	42	Testis	LNCs
RP11-385M4.1	130	Testis	LNCs
RP11-372M18.1	77.5	Testis	LNCs
RP11-543B16.3	1	Testis	LNCs
RP11-359E8.5	11	Testis	LNCs
RP11-122M14.1	212.5	Testis	LNCs
RP11-122M14.3	2	Testis	LNCs
RP11-552D8.1	340	Testis	LNCs
RP11-61J19.2	62	Testis	LNCs
RP11-61J19.3	6	Testis	LNCs
RP11-338C15.5	9102	Testis	LNCs
RP11-554K11.2	11	Testis	LNCs
RP11-323I1.1	5	Testis	LNCs
RP5-1111A8.3	3	Testis	LNCs
RP11-22M7.2	158.5	Testis	LNCs
RP5-1099E6.3	107	Testis	LNCs
RP11-415L24.1	622	Testis	LNCs
LINC00210	8	Testis	LNCs
RP11-152L7.2	35	Testis	LNCs
RP11-412H9.2	2	Testis	LNCs
RP11-302I18.3	2	Testis	LNCs
RP11-410C4.5	4	Testis	LNCs
RP11-410C4.4	55	Testis	LNCs
RP11-103C3.1	2	Testis	LNCs
RP11-191N8.2	321	Testis	LNCs
RP11-400N13.1	6	Testis	LNCs
RP11-358H9.1	1	Testis	LNCs
RP11-100E13.1	15	Testis	LNCs
RP11-449J1.1	95	Testis	LNCs
CTD-2090I13.1	34	Testis	LNCs
RP11-275O4.3	5	Testis	LNCs
RP5-1061H20.5	2	Testis	LNCs
RP4-613A2.1	397.5	Testis	LNCs
RP11-286M16.1	226	Testis	LNCs
RP11-543E8.1	1	Testis	LNCs
RP11-66A2.1	25	Testis	LNCs
RP11-66A2.2	633.5	Testis	LNCs
RP4-799P18.4	10	Testis	LNCs
RP4-799P18.3	62	Testis	LNCs
RP5-855F14.2	20.5	Testis	LNCs
RP11-193H5.1	12	Testis	LNCs
RP11-136B18.2	2	Testis	LNCs
RP11-177F15.1	17	Testis	LNCs
RP11-544D21.2	41	Testis	LNCs
RP11-80B9.4	481	Testis	LNCs
RP11-80B9.1	50	Testis	LNCs
RP11-370K11.1	5	Testis	LNCs
RP11-278H7.3	6	Testis	LNCs
RP11-522M21.2	2	Testis	LNCs
RP11-522M21.3	33.5	Testis	LNCs
RP11-83A16.1	10	Testis	LNCs
RP11-36N20.1	33.5	Testis	LNCs
RP11-690C23.2	254.5	Testis	LNCs
RP11-978I15.10	80	Testis	LNCs
RP11-634B7.4	85	Testis	LNCs
RP11-634B7.5	89	Testis	LNCs
RP11-438F14.3	12.5	Testis	LNCs
XX-CR54.1	243	Testis	LNCs
AL672294.1	24	Testis	LNCs
AC079779.7	201	Testis	LNCs
AC079779.5	496	Testis	LNCs
AC079779.6	29	Testis	LNCs
AC105393.1	3	Testis	LNCs
AC105393.2	15	Testis	LNCs
AC093326.2	2	Testis	LNCs
AC093326.3	91	Testis	LNCs
AC092159.3	15	Testis	LNCs
AC116609.1	62	Testis	LNCs
AC116609.3	24	Testis	LNCs
AC116609.2	44	Testis	LNCs
AC113607.2	278.5	Testis	LNCs
AC113607.3	8	Testis	LNCs
AC114808.3	10	Testis	LNCs
AC141930.2	3	Testis	LNCs
AC009232.2	5	Testis	LNCs
AC011995.3	2	Testis	LNCs
AC019118.4	1	Testis	LNCs
AC010907.2	4	Testis	LNCs
AC107070.1	2426.5	Testis	LNCs
AC022311.1	819	Testis	LNCs
AC107057.1	4	Testis	LNCs
AC107057.2	29	Testis	LNCs
AC108025.2	144.5	Testis	LNCs
AC010729.2	51.5	Testis	LNCs
AC010729.3	11	Testis	LNCs
AC017053.1	5	Testis	LNCs
AC105253.1	2	Testis	LNCs
AC021021.2	44	Testis	LNCs
AC007463.2	121.5	Testis	LNCs
RP11-734K21.2	36.5	Testis	LNCs
RP11-734K21.3	88.5	Testis	LNCs
RP11-521D12.2	16.5	Testis	LNCs
AC010969.1	75.5	Testis	LNCs
AC092687.3	2	Testis	LNCs
AC099344.3	14	Testis	LNCs
AC106875.1	10.5	Testis	LNCs
AC012456.3	242.5	Testis	LNCs
AC096559.1	79.5	Testis	LNCs
AC096559.2	5	Testis	LNCs
AC068286.1	1	Testis	LNCs
AC008278.2	34	Testis	LNCs
AC008278.3	4	Testis	LNCs
AC142119.1	4	Testis	LNCs
AC010745.2	11	Testis	LNCs
AC010745.3	2	Testis	LNCs
AC010880.1	24	Testis	LNCs
AC104623.2	7	Testis	LNCs
AC106053.1	2	Testis	LNCs
AC010096.1	12	Testis	LNCs
AC010096.2	65	Testis	LNCs
AC019055.1	355.5	Testis	LNCs
RP11-644K8.1	234.5	Testis	LNCs
AC098828.2	6	Testis	LNCs
AC012361.1	5	Testis	LNCs
AC011752.1	187	Testis	LNCs
AC009411.2	91.5	Testis	LNCs
AC009411.1	135	Testis	LNCs
AC018742.1	12	Testis	LNCs
AC068490.2	5	Testis	LNCs
AC068490.1	1	Testis	LNCs
AC096570.1	96	Testis	LNCs
AC012506.1	3	Testis	LNCs
AC012506.2	2	Testis	LNCs
AC012506.3	22	Testis	LNCs
AC012506.4	65.5	Testis	LNCs
AC012457.2	7	Testis	LNCs
AC104695.4	43.5	Testis	LNCs
AC106870.1	3	Testis	LNCs
AC009305.1	18	Testis	LNCs
AL133249.1	7	Testis	LNCs
LINC00486	17	Testis	LNCs
AL121656.5	129	Testis	LNCs
AC009499.1	30	Testis	LNCs
AC009499.2	2	Testis	LNCs
AC073218.1	10	Testis	LNCs
AC073218.3	1	Testis	LNCs
AC019064.1	18.5	Testis	LNCs
AC093822.1	88	Testis	LNCs
AC018693.6	78	Testis	LNCs
AC007317.1	20	Testis	LNCs
AC104654.1	363	Testis	LNCs
AC013480.2	1	Testis	LNCs
AC016735.3	2	Testis	LNCs
U51244.2	9	Testis	LNCs
AC017006.3	12	Testis	LNCs
AC016912.3	369.5	Testis	LNCs
RP11-417F21.2	1	Testis	LNCs
AC138655.4	75.5	Testis	LNCs
AC079807.4	13	Testis	LNCs
AC007682.1	13	Testis	LNCs
AC007680.2	33.5	Testis	LNCs
AC087073.1	7	Testis	LNCs
AC010967.2	16.5	Testis	LNCs
AC010967.3	2	Testis	LNCs
AC092839.3	23	Testis	LNCs
AC092839.4	2	Testis	LNCs
AC104781.1	30	Testis	LNCs
AC011306.1	4	Testis	LNCs
AC007250.4	8	Testis	LNCs
AC007131.1	25.5	Testis	LNCs
AC007131.2	228	Testis	LNCs
AC007179.1	2	Testis	LNCs
AC007381.2	7	Testis	LNCs
AC010733.4	25.5	Testis	LNCs
AC092155.4	162.5	Testis	LNCs
LINC00309	9	Testis	LNCs
AC114752.1	19	Testis	LNCs
AC114752.3	7	Testis	LNCs
AC007365.1	102.5	Testis	LNCs
AC007880.1	36	Testis	LNCs
AC012370.2	1	Testis	LNCs
AC012370.3	578	Testis	LNCs
AC007403.1	45.5	Testis	LNCs
AC007422.1	117	Testis	LNCs
AC097495.2	57	Testis	LNCs
AC097495.3	573.5	Testis	LNCs
AC016700.2	2	Testis	LNCs
AC007395.3	4	Testis	LNCs
AC007040.8	2	Testis	LNCs
AC084149.2	7.5	Testis	LNCs
AC073628.1	213.5	Testis	LNCs
AC012494.1	42	Testis	LNCs
AC092660.1	2	Testis	LNCs
AC010975.1	22	Testis	LNCs
AC016716.2	21	Testis	LNCs
AC012075.2	152	Testis	LNCs
AC079896.1	1	Testis	LNCs
AC010744.1	0.5	Testis	LNCs
AC106874.1	4	Testis	LNCs
RP11-60H5.1	94	Testis	LNCs
TCF7L1-IT1	2	Testis	LNCs
FER1L5	4331.5	Testis	LNCs
AC159540.3	7	Testis	LNCs
AC104782.3	4	Testis	LNCs
AC068538.4	165.5	Testis	LNCs
AC092168.3	52	Testis	LNCs
AC092168.4	5	Testis	LNCs
AC007251.2	48	Testis	LNCs
AC108051.1	3	Testis	LNCs
AC108051.2	3	Testis	LNCs
AC108051.3	22.5	Testis	LNCs
AC073987.1	1	Testis	LNCs
AC013727.1	8	Testis	LNCs
AC013727.2	10.5	Testis	LNCs
AC096554.1	8	Testis	LNCs
AC013402.4	31	Testis	LNCs
AC013402.3	6	Testis	LNCs
AC013402.5	30.5	Testis	LNCs
AC010884.1	28	Testis	LNCs
AC009505.4	51.5	Testis	LNCs
AC108868.6	5	Testis	LNCs
ST6GAL2-IT1	6	Testis	LNCs
AC096669.2	11	Testis	LNCs
AC096655.2	1466.5	Testis	LNCs
AC019100.3	60.5	Testis	LNCs
AC011753.5	1	Testis	LNCs
RP11-1223D19.1	2346.5	Testis	LNCs
AC114776.3	448.5	Testis	LNCs
AC017002.4	93	Testis	LNCs
AC017074.1	4	Testis	LNCs
AC110769.3	40.5	Testis	LNCs
AC010982.1	3563	Testis	LNCs
AC068542.1	124.5	Testis	LNCs
AC066593.1	911	Testis	LNCs
AC093901.1	516.5	Testis	LNCs
AC073257.1	6	Testis	LNCs
AC018737.3	73	Testis	LNCs
AC062020.2	4	Testis	LNCs
AC062020.1	2	Testis	LNCs
AC114813.1	19	Testis	LNCs
AC023347.1	16	Testis	LNCs
AC012451.1	1	Testis	LNCs
AC068483.1	15	Testis	LNCs
AC079776.3	103	Testis	LNCs
AC140481.4	20	Testis	LNCs
AC073869.19	1442.5	Testis	LNCs
AC097532.2	9	Testis	LNCs
AC010974.3	34	Testis	LNCs
AC016909.1	505	Testis	LNCs
AC069394.1	7	Testis	LNCs
AC016710.1	2	Testis	LNCs
AC073928.2	2	Testis	LNCs
RP11-190J23.1	1	Testis	LNCs
AC079163.1	2.5	Testis	LNCs
AC062031.1	2	Testis	LNCs
AC103881.1	41.5	Testis	LNCs
AC062032.1	8	Testis	LNCs
AC105402.4	35.5	Testis	LNCs
AC007364.1	82	Testis	LNCs
AC016682.1	10	Testis	LNCs
AC113610.1	3	Testis	LNCs
AC104777.2	14	Testis	LNCs
AC104777.3	3	Testis	LNCs
AC104777.4	529.5	Testis	LNCs
AC079150.3	2	Testis	LNCs
AC012501.2	16	Testis	LNCs
AC092625.1	10.5	Testis	LNCs
AC009313.1	39	Testis	LNCs
AC009487.4	458.5	Testis	LNCs
AC009487.5	29	Testis	LNCs
AC007740.1	318	Testis	LNCs
AC092684.1	2	Testis	LNCs
XIRP2-AS1	30	Testis	LNCs
AC074363.1	2	Testis	LNCs
AC007556.3	4	Testis	LNCs
AC012594.1	1356	Testis	LNCs
AC104801.1	35.5	Testis	LNCs
AC104088.1	78.5	Testis	LNCs
AC106900.6	34.5	Testis	LNCs
AC018890.4	56	Testis	LNCs
AC096649.3	10	Testis	LNCs
AC016751.3	4	Testis	LNCs
AC016751.2	2	Testis	LNCs
AC017048.1	17.5	Testis	LNCs
AC073636.1	125.5	Testis	LNCs
AC079305.8	7	Testis	LNCs
AC011998.1	2	Testis	LNCs
AC020595.1	4	Testis	LNCs
AC013733.3	33	Testis	LNCs
AC013733.4	13.5	Testis	LNCs
AC093639.1	2	Testis	LNCs
AC068718.1	8	Testis	LNCs
AC079613.1	17	Testis	LNCs
AC133106.2	3	Testis	LNCs
AC067945.2	3	Testis	LNCs
AC098872.3	58	Testis	LNCs
AC013401.2	1.5	Testis	LNCs
AC018799.1	1	Testis	LNCs
AC010983.1	2	Testis	LNCs
AC064834.1	3	Testis	LNCs
AC064834.2	7	Testis	LNCs
AC064834.3	87	Testis	LNCs
AC010746.3	36	Testis	LNCs
AC005235.1	18.5	Testis	LNCs
AC073043.1	908.5	Testis	LNCs
AC079354.3	1176.5	Testis	LNCs
AC079354.5	31.5	Testis	LNCs
RP11-363J17.1	8	Testis	LNCs
AC016903.1	2	Testis	LNCs
AC016903.2	6	Testis	LNCs
AC010731.3	2	Testis	LNCs
AC010731.4	30	Testis	LNCs
AC007879.1	2	Testis	LNCs
AC007879.3	29	Testis	LNCs
AC019185.4	3	Testis	LNCs
AC093381.2	67	Testis	LNCs
AC107218.3	1	Testis	LNCs
AC072062.3	49	Testis	LNCs
AC012462.2	171.5	Testis	LNCs
AC012462.3	20.5	Testis	LNCs
AC122136.2	1.5	Testis	LNCs
AC073321.3	3.5	Testis	LNCs
AC073321.4	13	Testis	LNCs
AC007563.3	13	Testis	LNCs
AC007557.4	376	Testis	LNCs
AC007557.2	125.5	Testis	LNCs
AC007557.3	233.5	Testis	LNCs
AC007563.1	6773	Testis	LNCs
RP11-574O16.1	17	Testis	LNCs
AC009502.4	3.5	Testis	LNCs
AC008281.1	61	Testis	LNCs
AC114765.1	2	Testis	LNCs
AC114765.2	1	Testis	LNCs
AC068489.1	5	Testis	LNCs
AC010980.2	5580.5	Testis	LNCs
AC013448.1	1	Testis	LNCs
AC013448.2	1	Testis	LNCs
AC064853.2	30.5	Testis	LNCs
AC074019.1	11	Testis	LNCs
FBXO36-IT1	0.5	Testis	LNCs
AC105344.2	2194.5	Testis	LNCs
AC105461.1	2	Testis	LNCs
RP11-309M7.1	4	Testis	LNCs
AC114814.3	83.5	Testis	LNCs
AC105760.3	4	Testis	LNCs
AC113618.1	30.5	Testis	LNCs
AC114788.2	222	Testis	LNCs
RP11-648F7.1	289.5	Testis	LNCs
AC093642.4	251	Testis	LNCs
AY269186.1	76.5	Testis	LNCs
AY269186.2	70	Testis	LNCs
AC087430.1	9.5	Testis	LNCs
RP11-204C23.1	2	Testis	LNCs
AC026202.5	5	Testis	LNCs
AC069277.2	41	Testis	LNCs
GRM7-AS3	358.5	Testis	LNCs
GRM7-AS2	12	Testis	LNCs
GRM7-AS1	2	Testis	LNCs
AC018832.1	3	Testis	LNCs
AC023481.1	10	Testis	LNCs
SRGAP3-AS1	14	Testis	LNCs
SRGAP3-AS3	45.5	Testis	LNCs
ATP2B2-IT1	13	Testis	LNCs
ATP2B2-IT2	47.5	Testis	LNCs
AC018495.3	2	Testis	LNCs
RP11-767C1.1	46.5	Testis	LNCs
HDAC11-AS1	186	Testis	LNCs
AC090952.5	10	Testis	LNCs
AC090957.2	3	Testis	LNCs
RP11-95M5.1	16	Testis	LNCs
AC091493.2	1	Testis	LNCs
AC107622.1	215	Testis	LNCs
ZNF385D-AS1	6.5	Testis	LNCs
ZNF385D-AS2	23	Testis	LNCs
AC098973.2	23	Testis	LNCs
AC098973.1	298	Testis	LNCs
AC116035.2	98	Testis	LNCs
OSBPL10-AS1	326	Testis	LNCs
AC018359.1	56.5	Testis	LNCs
AC123023.1	12	Testis	LNCs
AC018359.3	10.5	Testis	LNCs
RP11-134J21.1	45.5	Testis	LNCs
RP11-528N21.1	10	Testis	LNCs
RP11-520A21.1	8	Testis	LNCs
RP11-372H2.1	7	Testis	LNCs
KRBOX1-AS1	391.5	Testis	LNCs
RP11-272D20.2	14	Testis	LNCs
RP11-148G20.1	47	Testis	LNCs
BSN-AS2	710	Testis	LNCs
BSN-AS1	8	Testis	LNCs
ZMYND10-AS1	963.5	Testis	LNCs
IQCF5-AS1	1902.5	Testis	LNCs
RP11-889D3.1	3	Testis	LNCs
RP11-889D3.2	4	Testis	LNCs
RP11-64C1.1	21	Testis	LNCs
RP11-875H7.2	19	Testis	LNCs
RP11-58O15.1	36.5	Testis	LNCs
ARHGEF3-AS1	14	Testis	LNCs
RP11-755B10.3	42	Testis	LNCs
RP11-147N17.1	73.5	Testis	LNCs
CTD-2185K10.1	17	Testis	LNCs
RP11-14D22.1	121.5	Testis	LNCs
RP11-543A18.1	38	Testis	LNCs
MAGI1-AS1	6	Testis	LNCs
RP11-85I21.1	41	Testis	LNCs
RP11-62G11.2	10	Testis	LNCs
RP11-444P10.1	6	Testis	LNCs
RP11-460N16.1	24	Testis	LNCs
FOXP1-AS1	245.5	Testis	LNCs
RP11-433A10.2	5	Testis	LNCs
RP11-447M4.1	9	Testis	LNCs
RP11-654C22.2	10	Testis	LNCs
RP11-354H21.1	7	Testis	LNCs
RP11-354H21.2	7	Testis	LNCs
RP11-47P18.1	15	Testis	LNCs
RP11-47P18.2	50	Testis	LNCs
RP11-520D19.1	211	Testis	LNCs
RP11-142L1.1	12	Testis	LNCs
RP11-359D24.1	35.5	Testis	LNCs
RP11-260O18.1	12	Testis	LNCs
RP11-735B13.2	6	Testis	LNCs
RP11-789F5.1	145.5	Testis	LNCs
RP11-343D2.11	6	Testis	LNCs
RP11-325B23.2	1	Testis	LNCs
RP11-779P15.2	17	Testis	LNCs
RP11-201E8.1	55	Testis	LNCs
RP11-280H21.1	59	Testis	LNCs
MORC1-AS1	5	Testis	LNCs
RP11-702L6.4	13	Testis	LNCs
RP11-119D18.1	2	Testis	LNCs
RP11-615J4.3	24.5	Testis	LNCs
PLCXD2-AS1	98.5	Testis	LNCs
RP11-90K6.1	10	Testis	LNCs
[truncated: 2,688 more rows]
